# Supplementary material for: Assessing urban resilience based on production-living-ecological system using degree of coupling coordination: A case of Sichuan
Source: PLoS One. 2024 May 23;19(5):e0304002. doi: 10.1371/journal.pone.0304002 (PMC11115233; doi:10.1371/journal.pone.0304002)
Supplement: S1 File — (XLS) [file pone.0304002.s004.xls]

## Sheet: Basic data
Primary data		X1	X2	X3	X4	X5	X6	X7	X8		X9	X10	X11	X12	X13	X14	X15	X16	X17	X18	X19		X20	X21	X22	X23	X24	X25
		人均地方财政科技支出（元）	人均R&D经费内部支出（元）	人均地区生产总值（元）	人均可支配收入（元）	人均一般公共预算收入(元)	二三产业占地区生产总值的比重（%）	人均社会消费品零售总额（万元）	人均进出口总额（元）		人口密度(人/平方公里)	就业人员数（万人）	人均地方财教育支出	文化站个数	每万人卫生机构床位数	基本医疗保险参保人数（万人）	社会保障和就业人均支出	火灾、交通事故数（起）	人均道路面积（平方米）	燃气普及率	供水普及率		建成区覆盖率（%）	人均公园绿地面积（平方米）	排水管道长度（公里）	人均公共厕所数	污水处理率	生活垃圾处理率
2021	Chengdu	883.746	2981.87	94622	52633.1	8010.73	0.970739	4.36571	38797.5		1478.34	1156.12	1686.85	336	75.8933	1870.83	1025.67	11054	16.6254	99.6774	99.5165		44.0794	11.7378	17386.3	1.21036	96.0871	100
	Zigong	121.986	684.118	64595	41977.2	2772.05	0.848605	2.80113	1711.95		563.165	135.93	1598.15	99	94.1386	273.6	1334.27	1313	18.2973	97.7952	95.9949		44.2	14.9	1960.56	2.20916	96.5107	100
	Panzhihua	54.2751	1509.84	93406	47915.1	7401.38	0.908673	2.29234	3416.14		164.023	64.69	2215.54	61	86.804	110.77	1910.74	849	18.6717	98.6536	100		42.1087	14.5838	1157.88	4.50577	97.301	100
	Luzhou	111.923	574.554	56507	42996.2	4464.77	0.889833	2.82761	3041.35		348.066	234.13	1948.66	126	82.2118	470.42	1332.24	1969	14.2842	97.9349	97.7929		42.5529	14.0974	1878.74	0.650387	96.7745	100
	Deyang	116.028	2536.09	76824	42764.4	4298.26	0.8941	2.92009	4154.22		585.299	211.37	1277.98	118	78.6181	354.95	1243.85	822	28.757	99.8336	99.9546		41.6283	15.2356	1597.25	0.390286	97.1203	100
	Mianyang	434.69	4905.72	68696	43150.4	3260.27	0.887377	3.38349	5131.01		241.155	284.03	1501.59	289	85.7629	488.19	1125.43	3072	19.9559	99.8283	99.6771		41.53	14.12	2895.58	0.757731	97.6701	100
	Guangyuan	31.866	340.777	48638	39007.7	2597.7	0.822047	2.17004	440.924		139.966	129.3	1980.82	198	96.9645	259.74	1562.77	1260	18.3283	99.6957	99.8747		41.6935	16.2592	1022.38	1.46737	97.0887	100
	Suining	62.1711	542.288	54300	40324.1	3295.53	0.854718	1.97232	1775.02		522.618	162.03	1633.16	124	75.3595	293.94	1209.03	1208	27.6178	97.4196	100		42.8677	15.6128	1365.51	0.77642	96.6619	100
	Neijiang	25.2062	520.654	51377	41755.7	2335.56	0.827428	2.12793	957.452		576.448	186.6	1463.27	120	85.1675	351.63	1235.03	1064	17.1016	99.9857	99.7		38.3642	17.1267	1261.21	1.03093	96.7023	100
	Leshan	18.5528	718.197	69850	42339.5	4186.64	0.867583	2.82805	2917.2		247.662	177.5	1499.37	200	83.4021	326.12	1354.6	1575	17.918	97.1563	99.2712		42.6629	18.2809	1039.56	0.729927	96.1255	100
	Nanchong	32.2402	427.936	46589	39280.2	2604.67	0.817508	2.60469	936.251		445.773	325.45	1738.57	426	84.5182	606.84	1420.85	1989	16.1382	98.6842	99.3421		47.876	14.1118	1845	0.873786	96.2567	100
	Meishan	45.049	522.819	52346	42137.2	4660.35	0.851538	2.12815	2712.85		414.455	174.5	1503.15	133	71.0341	301.54	1120.89	1119	19.3714	97.0638	99.4918		42.1736	14.92	1131.12	0.554241	98.1657	100
	Yibin	206.106	959.129	68481	42779.3	5454.57	0.88688	2.62747	5136.45		347.123	258.41	2140.88	186	79.2009	495.68	1199.18	2176	14.2724	94.3871	96.2525		41.2263	14.6759	2005.37	1.56786	97.4644	100
	Guangan	19.0209	234.989	43558	41306.7	2880.99	0.82825	2.00548	733.978		512.262	173.15	2003.05	179	67.1059	389.41	1309.05	1541	28.7146	99.7937	97.708		44.0649	17.0138	809.69	0.504926	100	100
	Dazhou	31.8473	319.265	43646	39249.3	2482.54	0.824975	2.38639	959.696		323.845	304.64	1529.55	229	77.3873	563.42	1271.35	1924	14.9609	98.9985	97.9228		41.7299	14.8368	1010	0.977654	95.3551	100
	Yaan	214.151	697.027	58617	40421.8	4146.95	0.812149	2.10349	904.067		95.1071	80.79	1668.63	142	101.698	146.82	1438.49	1028	46.3481	99.1791	99.1791		40.3414	17.1043	611.12	1.30678	96.8511	99.6082
	Bazhong	45.4223	93.2622	27510	38989.1	1898.43	0.764986	1.81278	201.573		217.68	155.79	2003.8	185	85.2354	313.62	1449.14	888	19.3665	99.76	100		43.4579	13.5342	490	1.0725	99.8277	100
	Ziyang	107.614	208.997	38717	40636.3	2538.17	0.80539	1.94934	1200		397.632	133.41	1355.39	122	94.7417	265.32	1370.98	630	26.6874	100	99.9211		40.1121	15.5667	716.65	0.464098	97.5533	100
2020	Chengdu	523.404	2632.35	86266	48592.5	7258.22	0.96302	3.87575	34153.9		1461	1143.32	1564.55	336	73.358	1832.73	1021.04	4543	18.6966	99.3488	99.644		43.7493	14.115	15479.7	1.12236	97.6153	99.999
	Zigong	164.755	572.28	57326	38780.8	2548.35	0.841372	2.34285	1277.53		568	137.24	1709.96	99	94.9639	277.74	1249.01	875	18.3266	97.2256	94.998		44	14.6	1789.51	1.98795	98.2599	100
	Panzhihua	108.03	1286.43	84404	44208.9	5626.6	0.9069	1.9385	2508.29		164	63.66	2256.85	61	85.6472	110.44	1298.45	434	17.3397	97.4885	99.9694		42.0238	14.1556	1092.49	2.58038	97.4603	100
	Luzhou	103.167	465.669	50885	39547	3995.96	0.881116	2.38207	2109.47		348	234.54	1950.03	126	81.3158	472.96	1332.53	1974	13.6723	97.2701	97.7816		42.1832	14	1607.18	0.578008	96.6226	100
	Deyang	124.032	2225.95	68847	39360	3820.3	0.886562	2.46222	3366.75		585	212.81	1240.59	115	76.3003	356.14	1292.19	939	27.1433	99.5606	99.8682		42.2726	14.1462	1562.67	0.378941	97.126	100
	Mianyang	165.576	4414.64	62151	39680.3	2893.95	0.876764	2.86237	4440		241	283.91	1523.21	289	83.4859	491.38	1148.14	1184	19.4655	99.8192	99.0612		41.5155	14.07	2929.2	0.689797	96.5443	100
	Guangyuan	35.1886	293.969	43337	35739.5	2280.7	0.814694	1.81725	114.711		141	131.28	1918.03	196	104.573	259.91	1534.56	1163	16.3436	99.0316	99.4082		40.1531	16.1883	1009.76	0.585176	96.2348	100
	Suining	67.1012	461.814	48523	37116.8	2839.24	0.84446	1.66028	1309.99		529	165.32	1599.71	124	80.8242	302.77	1227.95	1558	26.8581	97.534	100		41.9933	15.1332	1322.16	0.706927	96.3249	100
	Neijiang	35.5379	409.421	45553	38336.6	2111.33	0.816424	1.7789	629.849		584	190.96	1587.67	120	82.4188	351.12	1265.04	865	15.4349	99.5368	99.1859		38.1656	16.6223	1169.64	0.989815	96.3941	100
	Leshan	22.1386	595.117	63188	38931	3815.82	0.855084	2.36732	1567.71		248	178.4	1439.58	200	81.7273	324.7	1386.45	1319	14.5316	97.1191	98.8382		42.1882	14.8576	982.72	0.708637	95.1662	100
	Nanchong	22.2228	363.811	41717	36057.2	2387.39	0.808103	2.17036	634.899		450	330.48	1724.01	426	81.1301	616.3	1550.62	444	16.0733	98.6667	98.6667		44.5289	14.1	1845	0.846702	95.2956	100
	Meishan	29.3336	367.178	47431	38892.1	4114.35	0.843476	1.83782	1336.71		414	175.42	1463.23	133	68.9107	299.54	1157.5	438	17.3962	96.4933	98.7855		43.3003	14.4046	853.86	0.534506	96.5022	100
	Yibin	171.756	805.396	61427	39166.1	4357.04	0.87704	2.23696	3986.87		346	255.91	2027.19	186	78.8826	495.86	1217.65	2079	14.1064	92.1525	95.566		40.5309	14.5289	1562.71	0.4291	97.6479	100
	Guangan	21.5541	186.803	40073	38070.6	2641.98	0.819257	1.68735	436.61		514	173.63	1997.76	179	68.3108	399.38	1322.77	450	30.3769	98.6443	97.6091		42.7153	16.8753	792.41	0.405405	99.4937	100
	Dazhou	41.0934	274	39182	36001.4	2085.22	0.814161	2.01413	493.777		325	305.72	1526.39	229	73.9447	566.85	1293.25	756	13.7996	97.3077	96.0077		40	14.1977	847	0.503063	95.3503	100
	Yaan	206.233	578.725	52366	37190.9	3376.56	0.798858	1.83705	458.392		95	81.3	1610.72	142	96.2256	149.48	1320.04	895	34.5858	97.9079	98.3264		41.3026	19.3285	489.42	0.111421	95.9147	99.9642
	Bazhong	21.0243	83.4127	25720	35821.2	1783.51	0.789032	1.77598	91.6366		221	159.87	1940.49	202	83.5925	317.42	1418.82	906	21.616	97.1694	100		41.6829	15.2366	470	0.412675	99.3042	99.9924
	Ziyang	107.277	164.527	34806	37561.8	2299.89	0.791331	1.63351	817.623		402	137.91	1327.81	122	89.5541	265.58	1437.4	658	24.7045	100	100		38.4571	15.5526	895.01	0.467532	96.8678	100
2019	Chengdu	637.904	2729.29	84584	45878.1	7266.21	0.964016	4.0734	28530		1157	1107.93	1739.3	372	72.9781	1748.16	1141.37	4571	15.8662	98.8249	99.8091		43.4576	14.5801	13631.9	1.15916	96.4858	100
	Zigong	199.398	420.643	54959	36622.2	2417.9	0.85834	2.36431	1217.46		667	139.56	1462.6	91	93.865	280.43	1033.33	829	17.6926	92.233	90.1976		43.2	13.6	1066.05	1.46475	83.0857	100
	Panzhihua	122.768	1139.63	82403	41864.2	5190.81	0.909239	1.9831	2615.25		164	63.3	2237.94	59	86.1748	111.21	1225.13	419	14.7683	99.8977	99.9561		41.3308	13.0244	897.96	2.42175	96.0994	100
	Luzhou	119.868	330.061	48903	37251.8	3761.59	0.895746	2.43197	1986.67		354	233.15	1828	134	81.435	476.17	1270.75	1918	10.3685	83.623	94.2572		42.0974	13.4985	1531.28	0.559021	96.12	100
	Deyang	96.6947	1905.18	67005	37221.9	3604.37	0.899568	2.57857	4071.2		603	212.39	1162.49	114	76.0081	358.84	1075.09	939	25.1078	99.7828	99.1469		42.0291	14.126	1548.33	0.351025	96.6867	100
	Mianyang	294.394	3819.15	59381	37454.2	2704.63	0.894108	2.92735	4311.28		241	281.97	1354.04	277	83.1429	495.25	1244.44	1026	18.8419	99.9296	99.9507		40.7379	13.0299	2831.92	0.684847	96.2511	100
	Guangyuan	33.6598	193.339	40355	33481.4	2068.51	0.837543	1.81429	269.962		164	132.68	1541.79	209	101.928	264.82	1168.01	1240	14.6245	98.8318	96.1246		40.2925	12.9994	842.28	0.519626	96.0964	100
	Suining	65.08	308.259	46615	34854.2	2427.16	0.862372	1.67856	1268.48		599	167.77	1327.49	119	74.9965	335.01	986.754	1486	23.5341	93.1062	99.3674		41.2808	14.0999	1288.46	0.570712	95.4641	100
	Neijiang	43.3757	279.156	43754	36059.4	1988.6	0.832205	1.80416	441.753		687	193.53	1283.31	121	80.8094	361.92	998.073	877	14.9766	98.3814	97.2715		37.9467	15.7726	1086.75	0.527027	91.3334	100
	Leshan	30.7429	528.876	58942	36675.6	3679.86	0.869759	2.41649	1849.74		257	178.27	1346.4	218	79.8518	330.11	1376.24	1156	13.3637	93.5053	88.9625		41.9203	14.3085	913.35	0.623662	95.5966	100
	Nanchong	26.7708	215.215	40145	33748.8	2165.73	0.825921	2.18003	1138.25		516	334.47	1441.46	424	76.8066	618.67	1253.44	452	15.7857	98.5714	98.5714		44.5425	14.1071	1845	0.707071	93.1987	100
	Meishan	22.9816	217.148	46123	36742.9	3742.17	0.855702	1.87855	1191.63		419	175.07	1400.08	131	67.375	302.22	1078.18	423	17.3873	97.4096	99.096		42.397	13.9969	839.74	0.507513	94.3962	100
	Yibin	117.494	643.308	57820	36693.5	3840.92	0.893293	2.28728	3088.72		345	252.01	1862.85	186	77.1329	502.05	1165.8	1935	13.1238	94.1757	87.8147		40.0557	13.6138	1500.27	0.406735	96.3143	100
	Guangan	28.6743	108.509	38702	36005.3	2644.17	0.836602	1.7417	1061.5		513	171.8	1956.24	178	65.7716	401.93	1332.43	468	28.822	95.4665	92.6986		42.6576	16.1785	747.33	0.381421	98.6493	100
	Dazhou	29.9094	172.681	37284	33822.8	1984.58	0.831089	2.02672	367.446		346	306.08	1368.55	301	66.1416	570.73	988.206	777	13.7476	85.6486	91.9344		38.1455	11.7972	820.88	0.282181	90.1982	100
	Yaan	181.188	475.817	49796	35042.8	2974.7	0.823084	1.8751	498.997		102	81.43	1400.3	142	91.4938	149.64	1148.48	960	29.093	93.4922	92.5756		40.7618	20.6494	418.2	0.382868	93.8795	95.2576
	Bazhong	19.2709	60.9876	26377	33663.2	1718.28	0.835607	1.82938	218.98		270	162.57	1509.76	184	81.6547	325.63	1088.73	861	18.0181	97.0455	85.7235		37.9747	12.2989	430	0.31636	91.3785	100
	Ziyang	95.7771	79.3552	33207	36236.3	2278.36	0.817357	1.66116	663.549		436	138.4	1130.38	122	86.8069	281.1	1049.96	676	20.9351	100	97.5867		37.8518	17.7834	760.61	0.343588	95.6759	100
2018	Chengdu	447.462	2402.39	80503	42127.9	7187.98	0.965939	3.81665	25146.9		1139	1072.31	1627.8	372	72.3	1682.2	2435.63	5990	14.2003	95.7934	98.9427		41.3267	13.3335	11647	0.864666	94.1425	100
	Zigong	121.541	375.02	50664	33597.1	2345.07	0.892266	2.09763	1262.45		667	141.93	1310.67	108	85.4581	283.1	2446.31	277	14.8429	87.9725	84.9828		42.5	13	969.71	1.47603	93.5045	100
	Panzhihua	101.084	1168.6	77231	38509.6	5049.47	0.966136	1.79163	2511.26		167	63.56	2046.98	60	85.3695	113.6	1080.67	395	13.2815	97.0276	99.9848		40.4732	13.165	662.67	2.45955	95.1308	100
	Luzhou	70.1758	284.219	44918	34141	3551.6	0.887561	2.19177	1977.19		353	232.16	1673.79	143	75.3407	476.7	1138.03	1844	10.5166	82.9166	94.073		41.2704	12.5024	1429.14	0.513414	94.2099	100
	Deyang	61.8731	1615.33	61788	34215.6	3384.61	0.890097	2.32605	3643.44		600	212.82	1066.35	127	69.8158	356.5	1133.49	1073	15.6803	96.4054	97.4022		41.975	12.8277	1494.68	0.332863	92.9729	100
	Mianyang	525.888	3137.13	54376	34411	2584.39	0.86923	2.65049	5396.09		240	280.52	1274.06	291	80.0145	495.4	1080.04	1019	18.1539	99.9144	99.9501		40.11	11.9815	2826.86	0.685608	96.1238	100
	Guangyuan	33.1159	156.841	36749	30592.3	2004.65	0.852716	1.62018	212.266		164	134.66	1487.13	238	92.8583	272.6	1200.57	1064	14.0574	99.1033	92.0045		39.2999	12.77	730.52	0.566179	98.7872	100
	Suining	41.4366	268.838	42167	31830.3	2206.11	0.864384	1.49492	872.343		602	170.12	1326.57	115	69.5888	334.5	1020.9	1557	26.9032	99.706	99.6693		40.1773	15.6109	961.41	0.36852	93.4752	100
	Neijiang	45.3988	155.828	40062	32981.7	1894.83	0.844654	1.60673	434.579		687	196.92	1140.16	121	74.0356	366.7	962.952	1046	9.79789	95.1689	98.1196		36.4902	11.6829	542.18	0.694782	90.1386	100
	Leshan	30.8693	460.024	53633	33663.1	3454.43	0.897269	2.17539	2314.57		257	178.83	1330.05	218	75.6223	328	1167.2	1382	13.6257	93.2635	96.601		40.3682	9.91958	806.17	0.554025	92.5168	100
	Nanchong	30.3851	160.85	36390	30809.6	1971.89	0.809639	1.92997	174.001		516	337.32	1310.72	424	72.1849	626.1	1067.57	698	15.146	98.5401	98.5401		44.2759	12.8102	1744	0.687888	93.0066	100
	Meishan	31.5282	170.57	42873	33696.5	3484.04	0.851515	1.69838	1479.01		418	175.19	1227.56	131	66.4855	300.7	971.126	465	17.7187	96.8659	97.8261		39.9016	12.8328	777.28	0.325067	91.0863	99.9999
	Yibin	41.6615	536.544	51941	33465.1	3545.36	0.877332	2.08535	2134.42		343	250.6	1768.95	185	73.7197	504.7	1053.44	1655	12.8413	92.4686	86.8045		39.0846	12.3189	836.11	0.425812	95.8135	100
	Guangan	21.4317	46.8868	35999	33079.2	2486.1	0.861211	1.58124	835.901		511	170.74	1831.94	179	61.4193	411.9	1248.2	658	25.4436	98.6817	99.1391		41.6782	23.8571	472.18	0.317803	99.9663	100
	Dazhou	26.9458	118.509	34392	30882	1852.64	0.806978	1.81496	104.731		345	306.82	1298.75	312	60.4126	613.2	933.755	1080	12.7099	81.3628	86.779		35.7329	10.6561	791.28	0.51049	88.4931	100
	Yaan	99.5455	411.544	44688	32197.8	2747.35	0.867157	1.68819	288.03		102	82.05	1279.05	142	84.722	150.9	980.662	1008	15.5963	98.8414	99.2035		39.9718	12.849	389.16	0.37013	94.2092	97.9996
	Bazhong	14.8675	52.0406	24596	30816.1	1603.46	0.847851	1.65693	185.891		270	165.12	1464.62	200	76.7866	327	1014.16	927	4.36681	86.7904	84.4978		36.0653	12.0131	360	0.322095	88.9141	98.0002
	Ziyang	79.6497	76.5772	30770	33336.1	2247.94	0.843614	1.49894	547.75		437	139.65	1228.46	120	80.8337	290.5	1072.39	611	20.7229	99.8795	97.8916		36.1062	17.7711	760.61	0.234873	97.3716	100
2017	Chengdu	331.926	2064.62	73770	38917.6	6647.56	0.963939	3.57153	20543.3		1119	1037.09	1561.78	372	70.0995	1564.51	992.197	8192	14.06	93.72	96.71		41.63	13.66	10815.8	0.757883	94.69	100
	Zigong	65.851	329.198	44681	31015.8	2036.89	0.891058	1.87853	1176.79		662	143.71	1253.29	108	76.7853	293.264	925.539	516	14.65	87.08	81.8		41.4	10.78	53.8	1.4786	93.19	96.5
	Panzhihua	109.805	1059.82	68980	35620.5	4966.64	0.967525	1.65025	2151.06		167	63.54	2018.06	59	82	68.1691	1220.33	499	12.02	91.7	96.25		40.19	11.86	634.63	3.23598	93.59	100
	Luzhou	72.5563	224.786	40383	31449.4	3465.7	0.885234	1.94817	3306.39		353	231.08	1606.4	143	69.4257	474.137	1029.87	1645	10.49	87.51	95.38		40.75	11.5	1303.8	0.486426	93.06	100
	Deyang	59.7604	1496.03	54795	31608.8	3051.66	0.883471	2.07149	2989.63		598	212.78	1025.8	127	64.875	359.156	971.599	1620	14.81	99.53	97.91		42	11.48	691.38	0.334126	91.19	100
	Mianyang	126.818	2803.96	48442	31822	2307.77	0.859424	2.37663	2399.18		239	278.77	1262.41	292	75.7972	237.068	1058.64	930	18.26	99.56	99.78		40.09	11.53	2800.85	0.682439	97.5	100
	Guangyuan	36.9436	126.444	30990	28132.3	1823.1	0.845422	1.43481	70.1119		163	136.34	1546.8	238	87.9942	275.065	1113.9	1032	13.34	96.72	98.08		37.12	11.75	800.47	0.507519	96.71	99.33
	Suining	29.3365	178.886	35150	29308.1	2044.86	0.85905	1.32664	800.9		608	172.71	1203	113	66.405	336.406	890.083	1581	19.24	99.76	99.76		38.7	11.56	844.33	0.355388	91.68	100
	Neijiang	45.0489	190.183	35213	30392.7	1685.58	0.842653	1.42136	288.131		697	200.94	1054.06	121	67.9237	377.439	1067.94	1247	9.11	98.03	97.58		33.87	11.42	492.78	0.530144	90.01	100
	Leshan	59.6803	392.406	46315	31069.8	3106.36	0.89468	1.94245	2185.06		257	179.19	1289.05	218	70.1002	327.298	1120.09	2195	14.21	92.04	97.36		36.12	8.45	721.55	0.528712	87.86	100
	Nanchong	22.1334	136.219	31210	28333	1764.45	0.801043	1.68693	334.875		514	341.17	1268	424	68.6825	651.258	1014.93	1058	14.62	98.46	98.46		44.1	12.5	1600	0.65442	82.3	100
	Meishan	38.6009	144.747	38720	31130.2	3146.27	0.850746	1.52104	630.601		417	174.83	1371.8	131	64.7416	300.688	948.44	524	18.06	96.08	98.41		36.29	12.64	766.91	0.309264	92.65	98.47
	Yibin	64.5717	482.826	41456	30831.7	3079.41	0.870704	1.87389	1277.75		342	248.79	1608.09	185	71.2555	507.742	942.397	1569	10.37	79.28	77.36		39.05	11.67	654.32	0.366446	91.12	100
	Guangan	20.4658	69.7548	32689	30616.4	2220.99	0.855332	1.42195	625.468		513	169.78	1814.26	179	56.6895	333.662	1159.25	1026	25.4	99.94	99.77		39.48	23.32	429.85	0.418423	100	100
	Dazhou	28.6299	106.778	31012	28383.5	1656.16	0.796627	1.60697	85.3405		343	307.62	1397.29	312	54.6193	561.211	875.624	616	2.25	62.3	94.85		31.85	10.78	120.6	0.704807	46.5	90.67
	Yaan	103.251	370.017	41341	29731.6	2376.33	0.865869	1.53083	204.823		102	82.41	1179.69	142	84.4611	152.189	919.372	984	14.7	99.96	99.96		39.58	11.69	342.68	0.331643	87.14	99.24
	Bazhong	21.437	44.0148	20767	28285.8	1573.19	0.844872	1.43563	91.5999		270	168.27	2422.34	200	66.2543	365.981	984.762	906	4.13	90.64	88.8		38.39	12.44	310	0.313565	87.88	100
	Ziyang	46.5865	63.1005	28761	30867	2087.54	0.843134	1.33268	480.814		445	141.37	1329.3	120	74.7273	296.084	1031.91	806	16.59	100	100		36.82	15.26	712.86	0.223258	85.37	100
2016	Chengdu	290.272	1816.02	65067	35902	6325.53	0.960975	3.29566	14602.2		1110	1006.15	1429.85	372	68.9151	1375.44	1098.46	8521	13.89	95.01	94.95		41.39	14.23	10667.9	0.642057	94.3	100
	Zigong	67.1102	348.753	38993	28455	1870.97	0.889734	1.69248	995.794		635	143.59	1078.38	108	72.264	294.445	917.308	612	14.29	83.47	77.1		40.5	10.18	48.94	1.36292	94.82	100
	Panzhihua	115.183	897.184	62382	32860	4644.62	0.966246	1.51391	1135.43		167	63.77	1958.93	44	80.7447	68.2425	1406.45	585	12.38	96.22	83.56		40.01	11.01	647.95	2.90547	93.26	100
	Luzhou	87.9621	161.834	35832	28959	3302.29	0.879838	1.71503	497.904		352	230.68	1551.39	142	63.377	470.46	936.269	1100	11.26	88.78	95.43		40.45	10.54	1205.88	0.441204	92	100
	Deyang	59.4511	1284.25	48588	29159	2873.79	0.874735	1.83432	3332.87		596	213.31	979.22	127	60.8558	135.649	957.925	1979	11.76	99.31	93.65		41.03	10.7	578.42	0.286956	92.01	98.14
	Mianyang	104.664	2663.63	41324	29407	2261.49	0.846871	2.12271	2448.99		238	277.33	1156.47	294	70.83	152.339	975.878	1106	13.66	99.5	99.66		39.2	11.52	2503.95	0.49471	92.67	100
	Guangyuan	43.3321	106.284	26795	25762	1663.91	0.83873	1.26719	60.6768		162	138	1416.77	238	81.1239	70.3606	1153.73	1030	13.43	94.95	98.16		37.03	11.87	700.33	0.402277	98.69	97.13
	Suining	30.1152	110.922	30568	26962	1812.56	0.847667	1.1709	900.439		620	176.94	1057.42	113	60.3787	329.178	766.759	1671	30.07	99.14	99.14		42.04	10.23	801.04	0.560946	99.11	100
	Neijiang	30.2354	143.672	31823	27986	1585.35	0.842394	1.25989	257.221		696	204.78	1009.6	121	61.3379	79.2418	964.571	1105	8.42	98.01	93.37		34.83	10.63	424.98	0.424385	90.02	100
	Leshan	38.3155	311.774	41640	28583	2906.65	0.891034	1.72201	1825.24		257	180.02	1178.48	218	64.168	324.935	1139.35	1623	11.18	95.57	97.1		33.17	7.33	715.56	0.465544	87.77	99.53
	Nanchong	24.1167	82.7409	26741	25993	1591.68	0.785043	1.46575	181.736		513	346.64	1151.37	423	61.1135	224.377	1011.05	1139	14.18	98.33	98.33		44	12.34	1445	0.613851	88	100
	Meishan	25.0925	111.613	33992	28691	3036.34	0.84833	1.3656	461.281		420	175.89	1281.72	131	56.1096	311.682	1022.02	578	17.3	95.73	96.95		35.48	12.17	758.11	0.296578	85.53	100
	Yibin	62.2373	444	36097	28390	2807.96	0.859659	1.6714	1372.26		340	247.97	1465.14	185	65.7663	506.81	1060.03	1320	9.94	78.1	80.98		38.11	9.93	662.47	0.354767	87.79	100
	Guangan	25.4112	54.2335	29083	28218	2006.18	0.842178	1.27873	1058.73		515	169.73	1596.42	175	49.7969	89.683	950.81	684	22.12	92.51	95.6		39.46	21.82	272.88	0.186847	96.11	100
	Dazhou	28.8386	86.4294	27325	26016	1547.78	0.785762	1.42212	193.927		338	307.77	1339.1	312	46.521	115.987	794.943	711	3.95	67.6	95.39		39.67	18.69	92.2	0.366222	46.23	95.53
	Yaan	61.2002	403.612	37847	27352	2178.69	0.859571	1.37143	206.811		102	83.18	1124.02	142	80.3047	43.6584	1098.4	728	13.49	98.65	99.51		40.95	10.89	308.7	0.324739	86.2	98.34
	Bazhong	26.134	42.1263	18410	25950	1499.98	0.834906	1.23397	270.582		269	172	1407.96	195	56.7795	365.516	958.223	1171	3.75	90.37	85.59		39	12.08	301	0.308027	87.23	98
	Ziyang	36.788	39.2564	26726	28501	1949.06	0.835347	1.1846	547.724		442	142.74	1145.44	120	67.8402	89.6645	1009.7	740	19.25	95.52	99.7		37.42	15.16	324.5	0.188939	88.67	100
2015	Chengdu	266.191	1757.24	60643	33475.9	6869.04	0.965453	3.26812	14545.2		1209.46	918.65	1557.84	315	68.0745	895.404	717.772	10292	14.62	98.34	99.22		39.84	14.59	7878.16	0.476889	95.54	100
	Zigong	124.486	249.7	36809	26266.8	1705.04	0.888051	1.52195	1154.46		632.321	145.91	1088.11	108	67.113	88.2059	880.94	601	12.93	93	70.16		40.2	9.86	39.45	1.31759	96.53	100
	Panzhihua	137.168	971.56	58216	30361.6	4361.5	0.966158	1.39084	1303.79		166.532	63.81	2109.66	44	82.5593	68.1294	908.114	602	11.52	93.97	80.39		39.8	10.6	629.72	2.92901	93.25	99.72
	Luzhou	82.1362	135.56	32869	26655.6	3070.75	0.875987	1.4999	468.044		350.212	230.15	1417.92	142	58.7695	104.001	936.257	1046	11.81	88.34	95.35		39.89	9.5	1033.59	0.410716	90.19	100
	Deyang	74.6527	1140.28	43756	27049	2542.75	0.870298	1.61426	5449.18		594.45	213.29	1035.52	127	57.297	131.444	867.762	1842	12.89	95.81	99.4		40.12	10.63	554.85	0.287487	91.5	80.27
	Mianyang	97.7619	2493.01	37093	27170.4	2208.03	0.847059	1.89489	3445.81		235.673	276.71	1122.92	294	68.0874	144.331	964.798	1160	13	99.51	99.01		38.7	11.02	1936.44	0.429598	92.74	91.68
	Guangyuan	39.6768	44.8076	24883	23628.3	1653.87	0.835225	1.11973	173.286		161.241	140.18	1334.47	238	73.7885	70.036	1183.52	762	13.71	91.75	96.4		37.15	11.82	601.06	0.380228	96.03	90.73
	Suining	25.4772	90.6301	28337	25011.6	1614.81	0.845317	1.0261	1277.64		618.073	179.73	1021.57	113	56.3098	79.6962	909.04	1465	29.01	88.67	88.78		33.64	8.32	798.94	0.781155	99.11	95.22
	Neijiang	44.7121	180.545	29337	25786.6	1460.44	0.84052	1.09811	254.808		694.466	208.93	1057.45	121	59.0529	77.1587	797.051	1068	8.13	96.49	91.1		35.43	9.26	399.06	0.414472	89.01	100
	Leshan	56.6846	245.026	39858	26360.6	2663.72	0.890488	1.5199	1702.49		256.268	181.75	1178.22	218	60.0747	118.88	1106.7	1619	11.95	95.51	97.01		33.12	7.2	710.53	0.438583	75.46	99.58
	Nanchong	27.9085	39.0289	24325	23950.2	1420.99	0.77875	1.27957	114.169		510.059	352.54	1128.61	423	54.5081	191.05	841.862	1081	14.09	98.18	98.18		43.1	12.11	1385	0.565682	86.53	99.97
	Meishan	24.8792	77.2159	32192	26394.7	2791.17	0.844989	1.20822	427.137		420.35	176.95	1142.14	131	54.7029	75.2032	948.392	660	17.47	96.34	92.91		35.09	11.37	742.58	0.263219	84.6	79.48
	Yibin	69.6053	426.882	33200	26207.3	2588.78	0.858215	1.48705	1327.8		338.461	247.81	1512.31	185	59.4641	98.1913	794.685	1244	8.08	76.82	76.94		38.22	9.25	644.91	0.236079	71.94	93.8
	Guangan	32.206	21.419	27548	26071.8	1784.57	0.837601	1.13676	2082.91		512.001	167.9	1421.1	175	46.3176	85.1729	906.062	510	23.17	96.75	96.75		39.49	20.14	272.88	0.169408	96.55	100
	Dazhou	28.8778	73.2039	24965	23883.6	1445.49	0.784699	1.24741	418.24		335.762	308.3	1251.25	312	43.824	111.873	850.18	646	3.55	72.87	96.66		29.57	16.12	91.2	0.361017	48.84	88.02
	Yaan	158.318	382.685	34694	25318.5	2032.74	0.855864	1.21777	333.87		102.807	83.05	1148.07	142	78.8665	41.7775	1286.17	625	13.2	99.62	98.64		40.8	10.26	307.7	0.277988	85.15	97.89
	Bazhong	24.4938	29.9946	16645	23845	1292.62	0.832489	1.05263	387.66		270.772	174.1	1295.66	195	51.4598	52.1209	1059.76	1156	2.8	86.55	87.02		39.11	9.86	268	0.144205	86.79	98.08
	Ziyang	44.4401	32.1363	23668	26423.7	1777.14	0.802516	0.742261	605.906		448.405	209.54	1125.79	175	64.065	90.9892	912.243	733	16.32	97.04	99.28		38.67	12.22	311.5	0.126075	86.58	100
2014	Chengdu	175.768	1521.62	61099	32665.1	6328.99	0.964494	3.05249	21174.4		1190.49	885.46	1268.77	316	66.694	855.318	581.883	10058	14.78	97.6	98.44		35.86	13.77	7013.52	0.463698	94.64	100
	Zigong	117.372	244.826	35510	23551.9	1604.46	0.886557	1.3611	1561.07		626.752	147.22	845.054	108	62.0356	86.8505	724.445	686	13.12	92.57	70.03		40	10.14	125.48	1.31109	90.56	93
	Panzhihua	166.307	918.151	55934	27322.3	5135.31	0.966676	1.26792	1511.7		166.464	64.07	1819.4	44	78.3592	67.8267	983.807	856	12.33	98.81	95.06		39.57	9.91	639.86	2.93019	81.77	98.53
	Luzhou	59.8918	122.84	30741	25239.6	2789.93	0.873108	1.31427	407.74		347.336	229.77	1287.24	141	54.5511	108.474	808.428	1052	11.74	84.56	90.85		39.86	9.01	931.15	0.494118	85.03	100
	Deyang	103.085	1191.08	41900	26998.1	2393.67	0.868485	1.4284	6836.47		594.061	214.4	831.525	127	54.7951	128.13	752.625	1910	12.67	94.45	98.19		39.96	10.73	477.85	0.281979	91	100
	Mianyang	161.702	2178.25	34572	25341	2173.18	0.843255	1.68441	3826.13		234.068	276.64	955.887	292	65.6899	141.132	790.571	1310	12.98	99.5	99.07		38.5	9.63	1893.54	0.436764	92.37	100
	Guangyuan	48.299	58.9072	22797	20547.1	1409.96	0.830711	0.9985	1051.41		157.869	140.62	1310.73	238	67.9084	69.764	1049.95	863	13.85	85.6	93.29		37.35	11.7	584.41	0.337864	86.43	89.59
	Suining	23.6801	94.8495	25954	22790.3	1282.16	0.83182	0.902422	1249.93		616.664	183.83	825.7	111	51.1143	76.5317	732.192	1291	26.23	82.25	82.66		33.49	8.24	790.52	0.78294	96.11	91.98
	Neijiang	23.9565	124.966	27627	23161.6	1288.83	0.842138	0.962636	553.665		693.148	213.03	867.591	121	56.6752	90.022	663.036	1152	7.33	90.21	93.17		37.5	9.09	321.58	0.401865	88.78	82.24
	Leshan	56.5354	194.96	37125	24791.2	2451.39	0.888099	1.34468	2121.12		255.443	182.56	989.582	218	59.051	112.641	905.302	1502	14.1	93.69	96.38		33.3	8.33	604.4	0.418462	79.73	99.32
	Nanchong	19.4244	71.1453	22909	21222.6	1266.66	0.783509	1.12495	284.775		507.638	356.6	962.091	421	49.09	172.344	701.645	879	13.89	96.76	97.22		42.04	11.02	1311	0.552591	85.58	99.09
	Meishan	25.4875	155.909	30275	24134.6	2526.85	0.84195	1.07584	685.538		418.725	177.37	994.849	131	53.1922	71.9391	769.974	584	14.22	96.64	82.6		35.05	10.57	581.33	0.280965	85.62	79.67
	Yibin	68.1611	442.805	31968	24989.6	2392.11	0.856719	1.32698	1238.09		336.952	247.24	1270.21	185	56.7633	97.8202	680.277	1322	5.97	73.76	77		38.31	8.44	571.87	0.248322	36.31	98.64
	Guangan	23.9325	45.6688	26450	24475.4	1451.33	0.833321	1.01667	2148.74		509.635	167.85	1227.23	175	41.7209	82.6525	722.043	552	22.47	98.98	98.98		40.52	20.3	267	0.164006	91.74	100
	Dazhou	26.8807	30.9403	23244	20939	1323.32	0.794136	1.09667	365.267		333.494	309.17	1052.64	312	41.1093	107.567	775.55	571	3.14	65.89	71.88		30.25	13.83	88.2	0.36528	47.24	90.44
	Yaan	218.52	379.126	31656	24435.3	1824.04	0.856015	1.07635	315.103		102.599	83.91	882.192	142	72.032	39.3212	1282.33	642	12.95	96.55	99.09		41.48	9.64	286.6	0.278552	67.45	97.89
	Bazhong	20.3696	33.4918	15196	20887.4	1072.98	0.82337	0.898668	333.358		270.243	177.04	1144.5	194	47.444	51.8073	824.298	695	2.78	94.42	93.07		38.25	11.02	258	0.144487	80.26	100
	Ziyang	50.3608	42.3796	21985	25153.7	1596.03	0.797675	0.725065	985.125		445.628	210.9	985.121	175	59.9914	90.5046	711.432	616	15.04	96.84	98.74		39.11	9.89	305.5	0.118403	86.73	100
2013	Chengdu	144.079	1405.65	57538	29968	5744.04	0.961228	2.78003	20069.1		1180	857.59	1252.1	315	64.5381	822.101	515.551	9436	15.85	97.29	98.33		40.17	13.44	6304.84	1.445	89.01	100
	Zigong	77.5554	215.626	34260	21488.9	1439.47	0.880771	1.22471	2361.46		625	148.6	832.082	108	57.2625	84.527	718.095	770	10.36	85.94	69.15		39.5	10.43	125.48	1.31468	90.55	91.99
	Panzhihua	122.598	774.143	53165	24906.3	4771.39	0.965188	1.16732	947.922		167	64.29	1930.63	44	75.4197	68.7813	809.722	762	11.5	98.37	92.94		39.19	9.29	624.14	2.3352	81.45	97.59
	Luzhou	56.8256	103.634	27656	22820.6	2630.22	0.863566	1.15812	337.939		347	230.85	1271.1	141	52.5486	97.763	717.504	1084	11.58	83.64	90.82		39.85	9.02	873.12	0.492251	84.04	100
	Deyang	72.1656	1124.13	39995	24700.9	2296.47	0.860624	1.27514	6009.95		596	215.95	816.054	127	50.7563	120.304	692.576	2301	13	95.39	97.91		39.83	10	470.21	0.280955	89.99	100
	Mianyang	119.034	2040.79	31724	23100.3	1948.7	0.83578	1.5165	3760.88		231	275.79	934.663	289	61.9319	137.609	767.486	1216	12.94	99.5	99.06		38.09	9.12	1853.94	0.438371	91.86	100
	Guangyuan	45.5285	25.0216	20986	18713.2	1231.79	0.818198	0.895835	879.09		156	141.21	1338.83	238	62.9478	69.4882	879.332	976	13.71	83.68	92.32		36.86	11.71	526.62	0.341847	81.14	82.95
	Suining	27.1328	109.163	22378	20737.3	1069.48	0.820108	0.802135	1116.25		615	187.59	802.736	111	44.9649	74.1887	764.391	1188	25.04	80.39	82.24		32.56	8.22	756.1	0.717557	93.29	93.73
	Neijiang	17.6368	228.234	25583	21113.6	1063.06	0.835113	0.85283	634.131		692	217.03	830.817	121	51.8136	86.988	605.789	917	7.24	78	85.81		37.51	8.6	306.22	0.443001	85.11	65.91
	Leshan	48.7437	178.465	33940	22661.1	2327.54	0.884613	1.20911	2153.47		256	183.62	1032.28	218	53.5544	109.347	813.761	2053	14.65	93.98	96.05		35.13	8.87	580.97	0.426957	81.45	99.69
	Nanchong	21.5577	46.978	20928	19206	1073.98	0.77632	0.987649	682.486		506	360.81	1012.18	420	43.864	167.137	690.383	1436	13.3	96.7	97.17		41	10.05	1210	0.530315	83.57	87.05
	Meishan	24.9328	83.6859	27665	21900.7	2140.2	0.831903	0.966857	602.483		417	177.85	1026	131	48.3715	68.1505	693.204	357	16.23	97.36	95.57		37.99	11.53	444.8	0.144373	86.91	100
	Yibin	67.9373	204.479	29251	22717.9	2301.25	0.852103	1.17914	1145.01		337	247.68	1135.04	185	53.479	94.7669	577.993	1507	8.11	92.89	96.65		32.19	13.9	505.66	0.0806271	87.96	96.59
	Guangan	22.3366	31.7247	24887	22210	1217.46	0.820401	0.911412	1931.13		509	168.43	1101.76	175	38.0832	78.5495	642.267	747	12.67	99.59	99.5		36.35	18.2	256.2	0.136464	92.82	92.66
	Dazhou	25.1125	24.2037	21180	18915.1	1101.73	0.78603	0.973931	363.164		332	309.83	1013.86	311	40.601	104.457	693.604	731	3.38	68.22	73.18		32.24	14.18	78.1	0.36642	39.79	86.37
	Yaan	82.5376	160.511	28483	22254.4	1525.17	0.848673	0.961835	284.222		102	84.22	1008.91	142	64.7473	37.289	1616.35	543	11.46	95.94	99.46		41.54	9.63	242.6	0.280363	62.88	97.6
	Bazhong	18.9377	22.4316	12653	18936.9	872.133	0.810045	0.782334	284.279		270	180.63	1045.6	194	42.9177	52.4093	788.662	1186	2.86	92.14	94.29		38.2	13.86	238	0.1447	82.25	97.79
	Ziyang	53.8222	47.435	20497	22867	1380.9	0.784778	0.644498	955.969		449	212.51	943.204	175	55.7383	88.1637	700.717	858	14.35	89.02	94.89		39.18	9.11	289.5	0.0952061	90.36	100
2012	Chengdu	134.621	1200.45	54211	26590	5168.41	0.95723	2.52389	3146.61		1181.49	829.37	1144.71	315	60.9319	797.909	411.171	5645	16.24	96.95	98.26		39.38	13.66	6234.34	1.43041	92.15	100
	Zigong	48.6031	203.954	31208	19447	1236.5	0.876368	1.0789	326.229		678.3	149.07	818.384	108	53.6132	80.7785	648.592	694	9.47	77.42	75.08		38.8	8.45	478.47	1.21628	90.2	90.48
	Panzhihua	98.1477	596.334	51300	22808	4661.61	0.965177	1.04319	214.694		175.843	64.42	1866.24	44	69.9104	68.6262	756.755	272	10.84	96.55	93.22		38.47	8.8	607.16	1.27549	65.44	96.75
	Luzhou	22.0259	99.1268	23873	20746	1972.56	0.860643	0.993066	44.3126		354.167	232.75	1130.06	141	48.7277	90.0209	625.379	369	11.39	83.21	90.82		40.3	9.16	783.21	0.484706	83.76	100
	Deyang	64.5343	1054.02	34805	22374	2148.24	0.848438	1.11018	876.962		588.55	218.88	798.417	127	48.0518	112.784	578.804	926	12.75	91.02	98.57		40.05	9.67	446.82	0.271855	89.2	100
	Mianyang	88.813	1790.54	27346	20755	1737.65	0.837205	1.33605	478.314		232.01	275.38	950.248	289	56.0039	128.948	603.506	1205	15.28	99.18	99.02		37.82	10.03	1183.71	0.413775	91.81	100
	Guangyuan	33.0791	27.0194	18177	17012	1079.98	0.80408	0.782093	136.193		158.125	142.14	1314.92	238	57.5131	67.9517	800.941	474	13.52	87.62	94.66		37.02	12.17	437.89	0.335968	77.81	78.47
	Suining	22.2572	55.5308	20477	18716	895.362	0.779649	0.697609	145.217		653.54	191.41	886.468	111	42.231	67.7803	567.916	911	12.98	79.46	79.55		35.55	8.79	666.78	0.749763	93.94	86.35
	Neijiang	17.6945	179.867	24196	19142	858.346	0.833047	0.733888	87.008		743.62	221.9	793.47	121	47.6075	84.7136	512.601	694	6.93	84.05	97.52		36.11	8.02	291.93	0.400742	83	74.41
	Leshan	44.2109	125.444	30570	20397	2175.65	0.880781	1.05566	292.129		250.338	184.34	932.246	218	48.8473	107.274	717.926	1279	14.34	91.73	93.06		37.29	8.09	560.21	0.396386	76.38	96.96
	Nanchong	18.715	47.7892	17496	17225	858.001	0.770858	0.846446	67.814		525.025	364.78	1067.7	420	39.7955	156.926	579.763	588	12.91	96.31	96.99		40.1	9.76	1120	0.484104	80.24	85.06
	Meishan	19.4208	131.315	24873	19766	1646.72	0.824682	0.850101	65.6478		423.771	178.73	882.012	131	41.9332	64.8139	569.02	258	15.89	98.83	96.69		37.56	11.33	428.3	0.144957	86.81	100
	Yibin	57.6435	374.637	25215	20522	1873.32	0.8536	1.02583	175.421		343.077	248.7	1074.35	185	47.5728	94.5214	486.536	1018	7.68	93.22	95.96		36.13	14.19	502.77	0.235426	75.99	94.98
	Guangan	18.1041	9.93906	22562	19973	1030.53	0.813884	0.794973	236.811		536.067	169.43	1028.28	176	34.6623	77.0224	527.164	144	10.17	99.31	93.57		44.26	16.28	243	0.118145	99.66	99.9
	Dazhou	22.7211	17.0912	19281	16949	951.124	0.78075	0.845915	33.4911		343.294	310.38	918.441	311	37.0627	102.325	629.554	229	3.92	57.33	73.18		35	9.82	603	0.327708	61.47	81.2
	Yaan	168.87	173.588	26757	20049	2003.75	0.848285	0.865318	28.309		101.767	84.65	932.014	141	57.3541	33.5699	817.249	345	11.09	81	99.14		41.29	9.54	237.59	0.28169	61.65	93.14
	Bazhong	15.6746	12.0484	11657	16999	629.012	0.761783	0.663562	39.1188		275.658	183.86	1222.02	188	38.1311	51.1072	659.545	341	2.4	87.89	93.84		35.06	7.57	211	0.151153	81.57	77.72
	Ziyang	48.204	37.5513	18682	20751	1150.01	0.780516	0.558752	86.262		448.562	215.24	866.643	175	52.013	86.0426	585.626	317	14.14	85.47	93.93		38.74	9.1	289.5	0.0919604	86.32	95.18
2011	Chengdu	104.479	991.69	47750	23047.8	4670.28	0.952905	2.24733	2600.78		1172.57	797.24	837.464	315	54.7376	728.016	353.944	5044	14.98	95.58	98.17		39.15	13.45	5430.31	1.39082	90.02	100
	Zigong	30.883	161.107	27949	16852.2	1093.78	0.873148	0.94452	265.334		671	150.38	524.262	108	44.1329	79.82	718.241	565	9.49	82	84.65		38.5	8.62	459.47	1.09538	89.8	89.49
	Panzhihua	88.9663	438.414	49266	19735.3	4058.88	0.962457	0.927728	218.097		174.271	65.22	1482.3	44	65.3979	65.1135	656.144	283	9.05	85.42	91.28		38.16	8.61	584.39	1.31978	24.17	95.29
	Luzhou	16.7172	91.8367	21064	17884	1554.29	0.854774	0.846079	36.1027		352.083	234.58	791.976	141	36.3047	81.8383	591.375	468	9.9	81.48	89.78		40.26	9.1	476.88	0.319527	80.08	100
	Deyang	44.2718	685.897	30862	19371.2	1875.09	0.843738	0.944187	812.675		598.65	222.55	581.595	127	43.9491	107.096	590.03	752	13.63	87.68	100		39.8	9.65	422	0.256132	87.12	100
	Mianyang	58.2727	1494.24	24541	17998.5	1419.99	0.832455	1.15215	400.465		231	276.11	675.357	293	48.0986	115.949	585.994	1304	16.83	99.18	99.02		38.3	10.38	1079.3	0.417749	89.16	100
	Guangyuan	29.0964	29.8032	15827	14635.3	920.947	0.792338	0.683778	120.178		155.625	142.89	870.048	238	50.1294	67.04	853.956	676	11.93	83.16	92.59		37.81	11.73	353.18	0.313253	77.6	76.17
	Suining	15.3063	13.1953	18126	16093.3	746.72	0.766392	0.603172	123.442		652.02	194.16	584.344	111	35.6592	65.5133	589.476	999	11.4	79.33	80.91		41.62	7.11	527.37	0.429435	83.15	76.13
	Neijiang	11.4394	152.459	21239	16602	692.762	0.836477	0.627347	70.3367		741.82	227.5	479.478	121	37.6239	81.2037	562.247	520	6.19	77.62	80.1		38.05	8.01	257.18	0.366666	81	71.73
	Leshan	37.6001	42.9865	27357	17644.3	1861.02	0.875193	0.925657	246.856		249.488	184.96	620.012	218	45.6383	101.677	743.048	1074	13.65	90.99	91.69		36.69	7.06	528.65	0.440903	63.77	96.69
	Nanchong	16.4002	14.8265	15704	14798.1	696.143	0.766853	0.720296	52.742		523.775	367.39	731.922	421	35.193	148.556	579.505	628	11.96	95.65	96.99		38.63	8.86	870	0.429574	67.67	83.33
	Meishan	16.1884	14.4367	21947	17037.7	1151.25	0.819675	0.736782	45.8993		422.614	179.96	598.009	131	35.3685	60.6331	578.619	311	15.33	96.51	97.69		35.56	10.86	260	0.145354	74.49	100
	Yibin	46.1099	180.06	22017	17752.7	1510.1	0.850373	0.878729	182.455		343.077	253	767.552	185	40.4447	93.2787	398.628	1542	8.71	96.51	95.34		39.1	14.77	117.77	0.188341	64.21	98.03
	Guangan	12.109	59.4866	20004	17203.4	868.022	0.810183	0.692875	139.444		535	172.93	770.67	176	30.7125	76.0803	560.09	460	9.42	79.19	78.22		44.26	14.8	238	0.0872274	93.94	100
	Dazhou	17.4001	15.5607	17489	14662.2	751.677	0.769991	0.724164	27.8301		342.85	315.86	638.39	311	30.8913	102.131	678.883	262	4.5	84.61	85.15		29.91	14.55	416.3	0.328132	55.07	84.63
	Yaan	81.5503	131.467	23725	17326.4	1434.86	0.837575	0.754009	21.6103		101.14	85.45	600.409	130	53.1942	30.9169	762.376	361	10.03	73.91	99.23		41	8.92	181	0.230703	77.43	87.55
	Bazhong	12.4534	3.37712	10235	14609.3	393.545	0.748653	0.557288	7.98023		274.692	187.17	653.269	188	30.4756	53.166	836.856	212	2.41	85.42	88.39		28.89	7.68	185	0.0697752	76.01	59.62
	Ziyang	33.0377	21.5661	16300	17853	900.549	0.778801	0.473045	58.4942		453.762	221.43	627.911	175	41.7831	72.9724	609.639	415	13.3	82.6	90.81		38.32	9.67	254	0.0743781	87.05	95.29
Normalization processing	min	11.4394	3.37712	10235	14609.3	393.545	0.748653	0.473045	7.98023		95	63.3	479.478	44	30.4756	30.9169	353.944	144	2.25	57.33	69.15		28.89	7.06	39.45	0.0697752	24.17	59.62
	max	883.746	4905.72	94622	52633.1	8010.73	0.970739	4.36571	38797.5		1478.34	1156.12	2422.34	426	104.573	1870.83	2446.31	11054	46.3481	100	100		47.876	23.8571	17386.3	4.50577	100	100
	max-min	872.307	4902.34	84387	38023.8	7617.19	0.222086	3.89266	38789.5		1383.34	1092.82	1942.86	382	74.0974	1839.91	2092.36	10910	44.0981	42.67	30.85		18.986	16.7971	17346.8	4.43599	75.83	40.38
Basic data		X1	X2	X3	X4	X5	X6	X7	X8		X9	X10	X11	X12	X13	X14	X15	X16	X17	X18	X19		X20	X21	X22	X23	X24	X25
2021	Chengdu	1	0.607565	1	1	1	1	1	1		0	1	0.621439	0.764398	0.612945	1	0.321037	0	0.325986	0.992439	0.984328		0.800033	0.278486	1	0.257121	0.948399	1
	Zigong	0.126729	0.13886	0.644175	0.719758	0.312255	0.45006	0.598071	0.0439286		0.661569	0.0664611	0.575786	0.143979	0.85918	0.131899	0.468525	0.892851	0.3639	0.94833	0.870176		0.806382	0.466746	0.110747	0.482279	0.953985	1
	Panzhihua	0.0491062	0.307294	0.98559	0.875921	0.920004	0.720532	0.467365	0.0878628		0.950104	0.00127194	0.893556	0.0445026	0.760193	0.0434005	0.744039	0.93538	0.37239	0.968445	1		0.696234	0.447922	0.0644745	1	0.964408	1
	Luzhou	0.115193	0.116511	0.548331	0.746558	0.534479	0.635701	0.604873	0.0782007		0.817062	0.15632	0.756194	0.21466	0.698218	0.238872	0.467555	0.832722	0.272896	0.951603	0.928457		0.71963	0.418964	0.10603	0.130887	0.957464	1
	Deyang	0.119899	0.516634	0.789091	0.740461	0.512619	0.654912	0.628631	0.106891		0.645569	0.135493	0.410991	0.193717	0.649719	0.176113	0.425311	0.937855	0.601092	0.9961	0.998529		0.670932	0.486723	0.089803	0.0722524	0.962024	1
	Mianyang	0.485208	1	0.692773	0.750613	0.37635	0.62464	0.747675	0.132072		0.894346	0.201982	0.526083	0.641361	0.746143	0.24853	0.368717	0.731622	0.401511	0.995975	0.989534		0.665754	0.42031	0.164648	0.155085	0.969274	1
	Guangyuan	0.0234167	0.0688242	0.455082	0.641661	0.289365	0.330475	0.435947	0.0111614		0.967495	0.0603942	0.772749	0.403141	0.897317	0.124366	0.577734	0.897709	0.364603	0.992868	0.995938		0.674365	0.547666	0.0566633	0.315058	0.961608	1
	Suining	0.0581581	0.109929	0.522178	0.676284	0.380979	0.477584	0.385155	0.0455545		0.69088	0.0903442	0.593807	0.209424	0.605741	0.142954	0.40867	0.902475	0.575259	0.939526	1		0.73621	0.50918	0.0764439	0.159298	0.95598	1
	Neijiang	0.015782	0.105516	0.48754	0.713932	0.254952	0.354703	0.42513	0.0244775		0.651967	0.112827	0.50636	0.198953	0.738108	0.174309	0.421098	0.915674	0.336784	0.999665	0.990277		0.499007	0.59931	0.0704312	0.216671	0.956512	1
	Leshan	0.00815471	0.145812	0.706448	0.729287	0.497965	0.535512	0.604987	0.0750002		0.889643	0.1045	0.52494	0.408377	0.714282	0.160444	0.478245	0.868836	0.355298	0.933357	0.976377		0.725422	0.668027	0.0576537	0.148817	0.948905	1
	Nanchong	0.0238457	0.0866032	0.430801	0.648829	0.290281	0.310038	0.547606	0.023931		0.74643	0.239884	0.648059	1	0.729344	0.313016	0.509907	0.830889	0.314937	0.969164	0.978674		1	0.419824	0.104085	0.181247	0.950635	1
	Meishan	0.0385295	0.105958	0.499022	0.723965	0.560155	0.463266	0.425186	0.0697318		0.76907	0.101755	0.52689	0.232984	0.547368	0.147085	0.366545	0.910632	0.388257	0.931188	0.983527		0.69965	0.467934	0.0629319	0.109213	0.97581	1
	Yibin	0.223163	0.194958	0.690225	0.740852	0.664422	0.622404	0.553458	0.132213		0.817743	0.178538	0.85513	0.371728	0.657584	0.252601	0.403965	0.813749	0.272628	0.868457	0.878525		0.649758	0.453403	0.11333	0.337712	0.966561	1
	Guangan	0.00869133	0.0472452	0.394883	0.702124	0.326557	0.358408	0.393673	0.0187163		0.698366	0.10052	0.78419	0.353403	0.494353	0.194842	0.456471	0.871952	0.600131	0.995166	0.925705		0.799267	0.592586	0.0444023	0.0980955	1	1
	Dazhou	0.0233953	0.0644361	0.395926	0.648017	0.274248	0.343661	0.491525	0.0245354		0.834571	0.220841	0.540478	0.484293	0.633109	0.289418	0.438457	0.836847	0.288241	0.97653	0.932669		0.676284	0.462983	0.0559496	0.204662	0.938746	1
	Yaan	0.232386	0.141494	0.573335	0.678851	0.492755	0.285907	0.418852	0.0231013		0.999923	0.0160045	0.612062	0.256545	0.961201	0.0629938	0.518336	0.918973	1	0.980763	0.973392		0.60315	0.597977	0.0329553	0.278856	0.958474	0.990298
	Bazhong	0.0389574	0.0183351	0.204712	0.641173	0.197565	0.0735445	0.344169	0.00499086		0.911316	0.0846342	0.784575	0.36911	0.739025	0.15365	0.523426	0.931806	0.388146	0.994375	1		0.767298	0.385433	0.025973	0.226042	0.997728	1
	Ziyang	0.110253	0.0419431	0.337516	0.684494	0.28155	0.255474	0.379251	0.0307303		0.781231	0.0641551	0.450833	0.204188	0.867319	0.127399	0.486069	0.955454	0.554158	1	0.997443		0.591074	0.506435	0.0390388	0.0888917	0.967735	1
2020	Chengdu	0.586909	0.53627	0.90098	0.893736	0.901208	0.965241	0.874132	0.880286		0.0125347	0.988287	0.558493	0.764398	0.57873	0.979293	0.318823	0.596792	0.372955	0.984738	0.988459		0.782645	0.420013	0.89009	0.237282	0.968552	0.999974
	Zigong	0.175759	0.116047	0.558036	0.635695	0.282888	0.417489	0.480341	0.0327292		0.658074	0.0676598	0.633332	0.143979	0.870317	0.134149	0.427779	0.932997	0.364564	0.934979	0.83786		0.795848	0.448886	0.100886	0.432412	0.977053	1
	Panzhihua	0.11073	0.261723	0.878915	0.77845	0.687007	0.712549	0.376466	0.0644582		0.950121	0.000329423	0.914821	0.0445026	0.744581	0.0432211	0.451407	0.973419	0.342184	0.941142	0.999007		0.691759	0.422428	0.060705	0.565962	0.966508	1
	Luzhou	0.105156	0.0943002	0.481709	0.655844	0.472933	0.596447	0.490417	0.0541767		0.817109	0.156696	0.7569	0.21466	0.686126	0.240252	0.467696	0.832264	0.25902	0.936024	0.928091		0.700158	0.413166	0.0903755	0.11457	0.955461	1
	Deyang	0.129075	0.45337	0.694562	0.650927	0.449872	0.62097	0.511007	0.0865897		0.645785	0.136811	0.391749	0.185864	0.618438	0.17676	0.448414	0.927131	0.564497	0.989702	0.995727		0.704864	0.421868	0.0878096	0.0696949	0.9621	1
	Mianyang	0.1767	0.899829	0.615213	0.65935	0.328259	0.576853	0.613802	0.114258		0.894458	0.201872	0.537213	0.641361	0.715414	0.250264	0.379567	0.904675	0.390391	0.995763	0.969569		0.664987	0.417335	0.166586	0.139771	0.954429	1
	Guangyuan	0.0272257	0.0592761	0.392264	0.555711	0.24775	0.297368	0.345318	0.00275152		0.966747	0.062206	0.740428	0.397906	1	0.124459	0.564251	0.906599	0.319597	0.977304	0.980816		0.593231	0.543444	0.0559358	0.116186	0.950346	1
	Suining	0.0638099	0.0935139	0.453719	0.591932	0.321075	0.431398	0.304994	0.0335661		0.686267	0.0933548	0.576588	0.209424	0.679491	0.147753	0.417711	0.870394	0.558031	0.942208	1		0.690152	0.480631	0.0739448	0.143632	0.951535	1
	Neijiang	0.0276261	0.0828266	0.418524	0.624011	0.225514	0.305157	0.335465	0.0160319		0.646508	0.116817	0.570393	0.198953	0.701013	0.174032	0.435438	0.933914	0.298989	0.989144	0.973609		0.488546	0.569279	0.0651525	0.207404	0.952448	1
	Leshan	0.0122653	0.120706	0.627502	0.639646	0.449284	0.479231	0.486627	0.0402102		0.889398	0.105324	0.494168	0.408377	0.69168	0.159672	0.493465	0.892301	0.278506	0.932485	0.96234		0.700418	0.464223	0.054377	0.144018	0.936255	1
	Nanchong	0.0123619	0.0735229	0.373067	0.564067	0.261755	0.267689	0.436028	0.0161621		0.743375	0.244487	0.640565	1	0.68362	0.318158	0.571928	0.972502	0.313467	0.968752	0.95678		0.823706	0.419119	0.104085	0.175142	0.937961	1
	Meishan	0.0205136	0.0742097	0.440779	0.638623	0.488475	0.426963	0.350602	0.0342549		0.769399	0.102597	0.50634	0.232984	0.51871	0.145998	0.384041	0.973052	0.343465	0.917819	0.960632		0.758994	0.43725	0.0469486	0.104764	0.953874	1
	Yibin	0.183784	0.163599	0.606634	0.645827	0.520336	0.578093	0.453139	0.102576		0.818555	0.17625	0.796615	0.371728	0.653288	0.252698	0.412791	0.82264	0.268864	0.816089	0.856273		0.613129	0.444654	0.0878119	0.0810022	0.968982	1
	Guangan	0.0115953	0.0374161	0.353585	0.617018	0.29518	0.317911	0.311946	0.0110501		0.69711	0.100959	0.781468	0.353403	0.510614	0.200261	0.463032	0.971952	0.637825	0.968229	0.922498		0.728183	0.584342	0.0434062	0.0756607	0.993323	1
	Dazhou	0.0339949	0.0552028	0.343027	0.562598	0.222087	0.294966	0.395894	0.0125239		0.833736	0.22183	0.53885	0.484293	0.586648	0.291282	0.448921	0.943905	0.261907	0.936904	0.87059		0.585167	0.424935	0.0465531	0.0976755	0.938683	1
	Yaan	0.223308	0.117362	0.499259	0.59388	0.391616	0.226059	0.350403	0.0116117		1	0.0164711	0.582254	0.256545	0.887345	0.0644395	0.461726	0.931164	0.733268	0.950971	0.945749		0.653776	0.730389	0.0259396	0.00938807	0.946126	0.999113
	Bazhong	0.010988	0.016326	0.1835	0.557861	0.182478	0.181818	0.334715	0.00215667		0.908916	0.0883677	0.751991	0.413613	0.716852	0.155716	0.508937	0.930156	0.439156	0.933663	1		0.673805	0.486784	0.0248201	0.0772995	0.990825	0.999811
	Ziyang	0.109867	0.0328721	0.29117	0.603636	0.250269	0.192169	0.298115	0.0208727		0.778073	0.0682729	0.43664	0.204188	0.797308	0.12754	0.517814	0.952887	0.509193	1	1		0.503904	0.5056	0.0493208	0.0896659	0.958694	1
2019	Chengdu	0.71817	0.556044	0.881048	0.82235	0.902258	0.969729	0.924908	0.735303		0.232293	0.955903	0.648437	0.858639	0.573603	0.933328	0.376336	0.594225	0.30877	0.972461	0.99381		0.767281	0.447699	0.783566	0.245578	0.953657	0.999999
	Zigong	0.215473	0.0851156	0.529987	0.578924	0.265762	0.493894	0.485854	0.0311805		0.586508	0.0697828	0.506019	0.123037	0.855487	0.135611	0.3247	0.937214	0.350186	0.817975	0.682255		0.753712	0.389351	0.0591808	0.314468	0.776945	1
	Panzhihua	0.127625	0.231778	0.855203	0.716785	0.629795	0.723082	0.387923	0.0672158		0.950121	0	0.905088	0.039267	0.751702	0.0436396	0.416366	0.974794	0.283874	0.997602	0.998579		0.655261	0.355085	0.0494908	0.530202	0.948561	1
	Luzhou	0.124301	0.0666384	0.458222	0.595484	0.442163	0.662323	0.503236	0.0510109		0.812772	0.155424	0.69409	0.235602	0.687735	0.241997	0.43817	0.837397	0.184101	0.616194	0.813847		0.695637	0.383308	0.0860001	0.11029	0.948833	1
	Deyang	0.0977355	0.387938	0.672734	0.594696	0.421524	0.679534	0.540896	0.10475		0.632773	0.136427	0.351551	0.183246	0.614495	0.178227	0.344655	0.927131	0.518339	0.994911	0.972347		0.692041	0.420664	0.0869829	0.0634018	0.956306	1
	Mianyang	0.324375	0.778358	0.582388	0.600807	0.303404	0.654947	0.630494	0.11094		0.894458	0.200097	0.450142	0.609948	0.710785	0.252367	0.425593	0.919157	0.37625	0.998349	0.998402		0.624032	0.355414	0.160979	0.138655	0.950562	1
	Guangyuan	0.0254731	0.0387492	0.356927	0.496325	0.219893	0.400251	0.344558	0.00675392		0.950121	0.0634871	0.546777	0.431937	0.964308	0.127127	0.389068	0.899542	0.280613	0.972623	0.874379		0.600571	0.353598	0.046281	0.101409	0.948521	1
	Suining	0.0614927	0.0621911	0.431109	0.532427	0.266977	0.512049	0.309688	0.0324958		0.635664	0.0955967	0.436473	0.196335	0.600843	0.165276	0.302439	0.876994	0.482654	0.83844	0.979494		0.652628	0.419114	0.0720021	0.112926	0.940183	1
	Neijiang	0.0366113	0.0562546	0.397206	0.564123	0.209402	0.376216	0.341954	0.0111827		0.57205	0.119169	0.413738	0.201571	0.679292	0.179901	0.307848	0.932814	0.288596	0.962067	0.911555		0.477018	0.518697	0.0603741	0.103078	0.88571	1
	Leshan	0.0221292	0.107194	0.577186	0.58033	0.431435	0.545309	0.499258	0.0474809		0.882892	0.105205	0.446208	0.455497	0.666369	0.162613	0.488585	0.907241	0.252021	0.847792	0.64222		0.686311	0.431533	0.050378	0.124862	0.941931	1
	Nanchong	0.0175756	0.0432116	0.354438	0.503358	0.232656	0.347918	0.438513	0.0291384		0.695664	0.248138	0.495138	0.994764	0.625271	0.319446	0.429897	0.971769	0.306945	0.96652	0.953693		0.824421	0.419544	0.104085	0.143665	0.910308	1
	Meishan	0.0132318	0.0436059	0.425279	0.582099	0.439614	0.482016	0.361064	0.0305146		0.765784	0.102277	0.473836	0.227749	0.497985	0.147454	0.346132	0.974427	0.343265	0.939292	0.970696		0.711417	0.412979	0.0461346	0.0986786	0.9261	1
	Yibin	0.121579	0.130536	0.56389	0.580801	0.452578	0.651279	0.466066	0.0794218		0.819278	0.172682	0.712027	0.371728	0.629674	0.256063	0.38801	0.835839	0.246581	0.863504	0.605016		0.588103	0.390176	0.0842124	0.0759605	0.951395	1
	Guangan	0.0197578	0.0214452	0.337339	0.5627	0.295467	0.396011	0.325909	0.0271599		0.697833	0.0992844	0.760095	0.350785	0.476346	0.201647	0.467645	0.970302	0.602565	0.893754	0.763327		0.725144	0.542859	0.0408074	0.070254	0.982187	0.999999
	Dazhou	0.0211737	0.0345353	0.320535	0.505303	0.208875	0.371189	0.39913	0.00926707		0.818555	0.222159	0.457608	0.672775	0.48134	0.293391	0.303132	0.94198	0.260728	0.663664	0.738553		0.487491	0.282023	0.0450474	0.0478823	0.87074	1
	Yaan	0.194597	0.0963703	0.468804	0.537388	0.33886	0.335145	0.36018	0.0126585		0.99494	0.0165901	0.47395	0.256545	0.823486	0.0645265	0.379729	0.925206	0.608711	0.847486	0.759339		0.625293	0.809031	0.0218339	0.0705802	0.919287	0.882555
	Bazhong	0.00897784	0.0117516	0.191285	0.501106	0.173914	0.391533	0.348434	0.0054396		0.873495	0.0908384	0.530289	0.366492	0.690699	0.160178	0.351175	0.93428	0.357569	0.930759	0.537229		0.478493	0.311892	0.0225142	0.0555874	0.886306	1
	Ziyang	0.0966835	0.0154983	0.272222	0.568777	0.247443	0.309356	0.305219	0.0169007		0.753495	0.0687213	0.335024	0.204188	0.760232	0.135975	0.332646	0.951237	0.423717	1	0.921774		0.472019	0.638407	0.041573	0.0617252	0.942977	1
2018	Chengdu	0.49985	0.489361	0.832687	0.723721	0.891988	0.978387	0.858949	0.648084		0.245305	0.923309	0.591045	0.858639	0.564451	0.897479	0.9949	0.464161	0.270994	0.901416	0.965727		0.655043	0.373489	0.669146	0.179191	0.922755	1
	Zigong	0.126219	0.0758092	0.47909	0.499367	0.256201	0.646656	0.417346	0.0323404		0.586508	0.0719515	0.427819	0.167539	0.742029	0.137063	1	0.987809	0.285565	0.718128	0.513219		0.716843	0.353632	0.053627	0.31701	0.914342	1
	Panzhihua	0.102767	0.237687	0.793914	0.628562	0.61124	0.979274	0.338735	0.0645348		0.947952	0.000237917	0.806801	0.0418848	0.740833	0.0449386	0.347324	0.976994	0.250157	0.93034	0.999508		0.610089	0.363455	0.035927	0.538723	0.935788	1
	Luzhou	0.0673345	0.0572872	0.410999	0.513672	0.414596	0.625471	0.441528	0.0507664		0.813495	0.154518	0.614717	0.259162	0.605488	0.242285	0.374738	0.84418	0.187459	0.599639	0.807876		0.652079	0.324006	0.080112	0.100009	0.923644	1
	Deyang	0.0578164	0.328814	0.610912	0.515634	0.392673	0.63689	0.476025	0.0937228		0.634941	0.13682	0.302066	0.217277	0.530925	0.176956	0.372569	0.914849	0.304554	0.915758	0.915793		0.689191	0.343372	0.0838902	0.0593076	0.907331	1
	Mianyang	0.589757	0.639237	0.523078	0.520772	0.287619	0.54293	0.559371	0.138906		0.895181	0.19877	0.408974	0.646597	0.668565	0.252448	0.34702	0.919798	0.360648	0.997994	0.998382		0.590961	0.292998	0.160687	0.138827	0.948883	1
	Guangyuan	0.0248495	0.0313043	0.314195	0.420343	0.21151	0.468569	0.294691	0.00526651		0.950121	0.065299	0.518642	0.507853	0.841901	0.131356	0.404629	0.915674	0.267752	0.978985	0.740826		0.548294	0.339941	0.0398384	0.111904	0.984007	1
	Suining	0.0343883	0.0541497	0.3784	0.452901	0.237957	0.521109	0.262513	0.0222834		0.633496	0.0977471	0.436004	0.185864	0.527862	0.164999	0.318756	0.870486	0.559053	0.993111	0.98928		0.594504	0.509067	0.0531486	0.0673456	0.913954	1
	Neijiang	0.0389305	0.0310975	0.353455	0.483182	0.197092	0.432268	0.291235	0.0109978		0.57205	0.122271	0.340058	0.201571	0.587875	0.182499	0.291063	0.917324	0.171161	0.886781	0.939045		0.400305	0.275221	0.0289811	0.140895	0.869953	1
	Leshan	0.0222741	0.0931488	0.514274	0.501103	0.401839	0.669181	0.437322	0.0594642		0.882892	0.105717	0.437791	0.455497	0.609288	0.161466	0.388678	0.886526	0.257964	0.842127	0.889821		0.60456	0.170242	0.0441994	0.109164	0.901317	1
	Nanchong	0.021719	0.0321221	0.309941	0.426058	0.207208	0.274605	0.374274	0.00428004		0.695664	0.250746	0.427845	0.994764	0.562898	0.323484	0.341064	0.949221	0.292438	0.965787	0.952679		0.810378	0.342333	0.0982628	0.13934	0.907775	1
	Meishan	0.0230294	0.0341048	0.386766	0.501981	0.405727	0.463163	0.31478	0.0379235		0.766507	0.102386	0.38504	0.227749	0.48598	0.146628	0.294969	0.970577	0.350778	0.926551	0.929533		0.579983	0.343677	0.0425339	0.0575501	0.882452	0.999998
	Yibin	0.0346462	0.108758	0.494223	0.495895	0.413776	0.579412	0.41419	0.0548199		0.820724	0.171391	0.663697	0.36911	0.583611	0.257503	0.334309	0.861503	0.240177	0.823496	0.57227		0.536952	0.31308	0.0459253	0.080261	0.944791	1
	Guangan	0.0114549	0.00887528	0.305308	0.485746	0.274715	0.50682	0.284689	0.0213439		0.699278	0.0983145	0.69612	0.353403	0.417608	0.207066	0.427391	0.952887	0.525955	0.969106	0.972094		0.673557	1	0.0249457	0.0559126	0.999555	1
	Dazhou	0.0177763	0.023485	0.286264	0.427962	0.191553	0.262623	0.34473	0.00249426		0.819278	0.222836	0.421685	0.701571	0.404022	0.316473	0.277109	0.914207	0.237197	0.563226	0.571441		0.360418	0.21409	0.043341	0.0993497	0.848254	1
	Yaan	0.101003	0.0832596	0.408274	0.462567	0.309012	0.533594	0.312164	0.00721973		0.99494	0.0171574	0.411544	0.256545	0.732096	0.0652113	0.299527	0.920807	0.30265	0.972848	0.974181		0.58368	0.344643	0.0201599	0.0677086	0.923635	0.95046
	Bazhong	0.00392994	0.00992659	0.17018	0.426228	0.15884	0.446664	0.304133	0.00458656		0.873495	0.0931718	0.507057	0.408377	0.625001	0.160922	0.315537	0.928231	0.0480023	0.690424	0.497498		0.377925	0.294878	0.0184789	0.0568802	0.853806	0.950475
	Ziyang	0.0781953	0.0149317	0.243343	0.492503	0.243448	0.427588	0.263545	0.0139153		0.752772	0.0698651	0.385506	0.198953	0.67962	0.141084	0.343366	0.957195	0.418904	0.997176	0.931655		0.380079	0.637673	0.041573	0.0372177	0.965339	1
2017	Chengdu	0.367401	0.420461	0.7529	0.639291	0.82104	0.96938	0.79598	0.529403		0.259762	0.89108	0.557064	0.858639	0.534755	0.833513	0.30504	0.262328	0.267812	0.852824	0.893355		0.67102	0.392924	0.621227	0.155119	0.929975	1
	Zigong	0.0623766	0.0664624	0.408191	0.431482	0.215742	0.641214	0.36106	0.0301322		0.590122	0.0735803	0.398285	0.167539	0.624984	0.142587	0.273182	0.965903	0.281191	0.697211	0.410049		0.658905	0.221466	0.00082724	0.317589	0.910194	0.913323
	Panzhihua	0.112765	0.215497	0.696138	0.55258	0.600365	0.985526	0.302415	0.0552488		0.947952	0.000219615	0.791917	0.039267	0.69536	0.0202467	0.414071	0.967461	0.221551	0.805484	0.878444		0.595174	0.285763	0.0343106	0.713755	0.915469	1
	Luzhou	0.0700635	0.0451639	0.357259	0.442884	0.403318	0.614993	0.378951	0.0850335		0.813495	0.153529	0.580029	0.259162	0.525661	0.240892	0.323045	0.86242	0.186856	0.707288	0.850243		0.62467	0.264331	0.0728864	0.0939252	0.908479	1
	Deyang	0.0553945	0.304477	0.528043	0.447076	0.348963	0.607055	0.410629	0.0768674		0.636387	0.136784	0.281195	0.217277	0.464245	0.178399	0.295195	0.864711	0.284819	0.988985	0.932253		0.690508	0.26314	0.037582	0.0595923	0.883819	1
	Mianyang	0.132268	0.571275	0.452759	0.452683	0.251303	0.498775	0.489018	0.0616455		0.895904	0.197169	0.402978	0.649215	0.611648	0.112044	0.336793	0.927956	0.363054	0.989688	0.992869		0.589907	0.266117	0.159187	0.138112	0.967032	1
	Guangyuan	0.0292376	0.0251036	0.24595	0.355647	0.187675	0.435725	0.247072	0.00160176		0.950844	0.0668363	0.549356	0.507853	0.776256	0.132696	0.363206	0.918607	0.251485	0.923131	0.937763		0.433477	0.279214	0.0438708	0.09868	0.956613	0.983408
	Suining	0.0205169	0.035801	0.295247	0.38657	0.216788	0.497089	0.219283	0.0204416		0.629158	0.100117	0.372399	0.180628	0.484894	0.166034	0.256237	0.868286	0.385277	0.994375	0.99222		0.516696	0.267903	0.0463992	0.0643853	0.890281	1
	Neijiang	0.0385294	0.0381054	0.295993	0.415093	0.169621	0.42326	0.243617	0.00722233		0.564821	0.125949	0.295742	0.201571	0.50539	0.188336	0.34124	0.8989	0.155562	0.953832	0.921556		0.262298	0.259568	0.0261333	0.10378	0.868258	1
	Leshan	0.0553027	0.0793558	0.427554	0.432901	0.356143	0.657526	0.377482	0.0561254		0.882892	0.106047	0.416692	0.455497	0.534763	0.161084	0.366164	0.812007	0.271213	0.813452	0.914425		0.380806	0.0827522	0.0393213	0.103458	0.839905	1
	Nanchong	0.0122594	0.0270976	0.248557	0.360925	0.179975	0.235898	0.311839	0.0084274		0.69711	0.254269	0.405854	0.994764	0.515631	0.337158	0.315902	0.916224	0.280511	0.963909	0.950081		0.801115	0.323865	0.0899616	0.131796	0.766583	1
	Meishan	0.0311375	0.0288372	0.337552	0.434488	0.361384	0.459699	0.269223	0.0160513		0.76723	0.102057	0.459284	0.227749	0.462446	0.146622	0.284127	0.96517	0.358519	0.908132	0.94846		0.38976	0.332199	0.0419361	0.0539878	0.903073	0.96211
	Yibin	0.0609101	0.0977999	0.369974	0.426638	0.352605	0.549565	0.359868	0.0327348		0.821447	0.169735	0.580904	0.36911	0.550356	0.259156	0.281239	0.869386	0.184135	0.514413	0.266126		0.53513	0.274451	0.0354456	0.0668781	0.882896	1
	Guangan	0.0103477	0.01354	0.266084	0.420977	0.23991	0.480349	0.243766	0.0159189		0.697833	0.097436	0.687018	0.353403	0.353776	0.164543	0.384881	0.919157	0.524965	0.998594	0.992545		0.557778	0.968022	0.0225055	0.0785952	1	1
	Dazhou	0.0197069	0.0210922	0.246211	0.362252	0.165758	0.216017	0.291299	0.00199436		0.820724	0.223568	0.472403	0.701571	0.325837	0.288217	0.249326	0.956737	0	0.116475	0.833063		0.155904	0.221466	0.00467808	0.143154	0.294474	0.768945
	Yaan	0.105252	0.0747887	0.368611	0.397707	0.260304	0.527796	0.271739	0.00507463		0.99494	0.0174869	0.3604	0.256545	0.728575	0.0659118	0.270234	0.923006	0.282325	0.999063	0.998703		0.563046	0.275642	0.0174804	0.0590324	0.83041	0.981179
	Bazhong	0.011461	0.00828945	0.124806	0.359684	0.154866	0.433252	0.247281	0.00215573		0.873495	0.0960542	1	0.408377	0.48286	0.182108	0.301486	0.930156	0.0426322	0.780642	0.636953		0.500368	0.320293	0.0155965	0.0549572	0.840169	1
	Ziyang	0.0402921	0.0121826	0.219536	0.427568	0.222391	0.425425	0.220834	0.0121897		0.746989	0.071439	0.437408	0.198953	0.59721	0.144119	0.32402	0.939322	0.325184	1	1		0.417675	0.488178	0.0388203	0.0345994	0.807068	1
2016	Chengdu	0.319649	0.36975	0.649768	0.559984	0.778764	0.956036	0.725112	0.376241		0.266268	0.862768	0.489163	0.858639	0.518769	0.730751	0.355827	0.232172	0.263957	0.883056	0.836305		0.658379	0.426858	0.612699	0.129009	0.924832	1
	Zigong	0.0638202	0.0704512	0.340787	0.364133	0.193959	0.635254	0.313265	0.025466		0.60964	0.0734705	0.30826	0.167539	0.563966	0.143229	0.269248	0.957104	0.273027	0.612608	0.257699		0.611502	0.185746	0.000547073	0.291511	0.931689	1
	Panzhihua	0.11893	0.182323	0.617951	0.479982	0.55809	0.979767	0.267392	0.0290659		0.947952	0.00043008	0.761479	0	0.678419	0.0202866	0.503023	0.959578	0.229715	0.911413	0.467099		0.585694	0.235159	0.0350784	0.639247	0.911117	1
	Luzhou	0.0877245	0.0323226	0.303329	0.377388	0.381866	0.590692	0.319057	0.0126303		0.814218	0.153163	0.551718	0.256545	0.444029	0.238894	0.27831	0.912374	0.204317	0.737052	0.851864		0.608869	0.207178	0.0672416	0.0837307	0.894501	1
	Deyang	0.0550399	0.261278	0.454489	0.382648	0.325611	0.567718	0.349703	0.0857162		0.637833	0.137269	0.257219	0.217277	0.410004	0.0569224	0.28866	0.831806	0.215655	0.983829	0.794165		0.639417	0.216704	0.0310702	0.0489589	0.894633	0.953938
	Mianyang	0.106872	0.542649	0.36841	0.38917	0.245227	0.442253	0.423789	0.0629296		0.896627	0.195851	0.34845	0.65445	0.544613	0.0659936	0.29724	0.911824	0.258741	0.988282	0.988979		0.543031	0.265521	0.142072	0.0957925	0.903336	1
	Guangyuan	0.0365613	0.0209914	0.196239	0.293309	0.166776	0.405593	0.20401	0.00135852		0.951566	0.0683553	0.482428	0.507853	0.683536	0.0214378	0.382239	0.91879	0.253525	0.88165	0.940357		0.428736	0.286358	0.038098	0.0749555	0.982725	0.928925
	Suining	0.0214097	0.0219375	0.240949	0.324868	0.186291	0.445837	0.179274	0.0230077		0.620484	0.103988	0.297471	0.180628	0.403565	0.162106	0.197296	0.860037	0.630866	0.979845	0.972123		0.692614	0.188723	0.0439036	0.110724	0.988263	1
	Neijiang	0.0215474	0.0286179	0.255821	0.351799	0.156462	0.422095	0.202136	0.00642546		0.565544	0.129463	0.272857	0.201571	0.416509	0.0262648	0.291836	0.911916	0.139915	0.953363	0.785089		0.312862	0.212536	0.0222248	0.0799392	0.86839	1
	Leshan	0.0308103	0.0629081	0.372154	0.367499	0.329926	0.641105	0.320851	0.0468493		0.882892	0.106806	0.359778	0.455497	0.454704	0.1598	0.375367	0.864436	0.202503	0.89618	0.905997		0.225429	0.0160742	0.038976	0.0892176	0.838718	0.988361
	Nanchong	0.014533	0.016189	0.195599	0.299384	0.157293	0.163855	0.255019	0.00447945		0.697833	0.259274	0.345828	0.992147	0.413482	0.105147	0.314049	0.908799	0.270533	0.960862	0.945867		0.795848	0.314339	0.0810262	0.12265	0.841751	1
	Meishan	0.0156516	0.0220783	0.281524	0.37034	0.346952	0.448822	0.229292	0.0116862		0.765061	0.103027	0.412915	0.227749	0.34595	0.152597	0.319295	0.96022	0.341284	0.89993	0.901135		0.347097	0.304218	0.0414288	0.0511278	0.809178	1
	Yibin	0.0582339	0.0898801	0.306469	0.362424	0.316969	0.499835	0.30785	0.0351713		0.822892	0.168985	0.507325	0.36911	0.476274	0.25865	0.337458	0.892209	0.174384	0.486759	0.383468		0.48562	0.170862	0.0359155	0.0642454	0.838982	1
	Guangan	0.0160171	0.0103739	0.223352	0.3579	0.21171	0.42112	0.206974	0.0270886		0.696387	0.0973902	0.574893	0.342932	0.260756	0.0319396	0.28526	0.950504	0.450586	0.824467	0.857374		0.556725	0.878721	0.0134566	0.0263914	0.948701	1
	Dazhou	0.0199462	0.0169414	0.202519	0.299989	0.15153	0.167091	0.243811	0.00479373		0.824338	0.223706	0.442451	0.701571	0.216545	0.0462359	0.210766	0.948029	0.0385504	0.240684	0.850567		0.567786	0.69238	0.0030409	0.0668276	0.290914	0.889302
	Yaan	0.0570451	0.0816415	0.327207	0.335125	0.234357	0.499438	0.230789	0.00512589		0.99494	0.0181915	0.331747	0.256545	0.67248	0.00692506	0.355798	0.946471	0.254886	0.968362	0.984117		0.635204	0.228015	0.0155216	0.0574761	0.818014	0.958891
	Bazhong	0.0168456	0.00790422	0.0968751	0.298253	0.145255	0.388377	0.195476	0.00676992		0.874217	0.0994674	0.477895	0.395288	0.354991	0.181856	0.288803	0.905866	0.034015	0.774315	0.532901		0.532497	0.29886	0.0150777	0.0537088	0.831597	0.950471
	Ziyang	0.0290593	0.00731882	0.195421	0.365343	0.204212	0.390363	0.182795	0.0139147		0.749158	0.0726927	0.342774	0.198953	0.504263	0.0319296	0.313406	0.945371	0.385504	0.895008	0.990276		0.449278	0.482225	0.0164324	0.026863	0.850587	1
2015	Chengdu	0.292044	0.357761	0.597343	0.496179	0.850116	0.976197	0.718036	0.374773		0.194367	0.7827	0.55504	0.709424	0.507425	0.469852	0.173884	0.0698442	0.280511	0.961097	0.974716		0.57674	0.448291	0.451881	0.0917752	0.941184	1
	Zigong	0.129595	0.0502461	0.314906	0.306586	0.172176	0.627676	0.269456	0.0295565		0.611577	0.0755934	0.313265	0.167539	0.494449	0.0311368	0.251867	0.958112	0.242187	0.83595	0.0327391		0.595701	0.166695	0	0.281294	0.95424	1
	Panzhihua	0.144134	0.197494	0.568583	0.414276	0.520922	0.979372	0.235776	0.0334063		0.948291	0.000466683	0.839063	0	0.702908	0.0202251	0.264854	0.95802	0.210213	0.858683	0.364344		0.574633	0.21075	0.0340275	0.644553	0.910985	0.993066
	Luzhou	0.0810457	0.0269633	0.268217	0.316809	0.351469	0.573356	0.263793	0.0118605		0.81551	0.152678	0.483018	0.256545	0.381847	0.0397218	0.278305	0.917324	0.216789	0.72674	0.849271		0.579373	0.145263	0.0573095	0.0768579	0.870632	1
	Deyang	0.0724668	0.23191	0.397229	0.327156	0.282152	0.547736	0.293171	0.140275		0.638953	0.13725	0.286196	0.217277	0.361975	0.0546368	0.245568	0.844363	0.24128	0.901805	0.980551		0.591487	0.212536	0.0297114	0.0490785	0.887907	0.511392
	Mianyang	0.0989588	0.507845	0.318272	0.330349	0.23821	0.443099	0.365263	0.0886276		0.898309	0.195284	0.331182	0.65445	0.507599	0.0616407	0.291945	0.906874	0.243774	0.988517	0.967909		0.516696	0.235754	0.109356	0.0811145	0.90426	0.793957
	Guangyuan	0.0323709	0.00845116	0.173581	0.237195	0.165459	0.38981	0.16613	0.00426161		0.952115	0.0703501	0.440067	0.507853	0.58454	0.0212614	0.396479	0.943355	0.259875	0.806656	0.883306		0.435057	0.283382	0.0323753	0.069985	0.947646	0.770431
	Suining	0.0160927	0.0177982	0.214512	0.273573	0.16033	0.435256	0.142075	0.0327321		0.621877	0.106541	0.279016	0.180628	0.348651	0.0265117	0.265296	0.878918	0.606828	0.734474	0.636305		0.250184	0.0750128	0.0437826	0.160365	0.988263	0.881625
	Neijiang	0.0381434	0.0361395	0.226362	0.293957	0.140064	0.413653	0.160576	0.00636326		0.566653	0.133261	0.297484	0.201571	0.385672	0.0251326	0.211774	0.915307	0.133339	0.917741	0.711507		0.344464	0.130975	0.0207306	0.0777045	0.855071	1
	Leshan	0.0518684	0.0492926	0.351037	0.309053	0.298034	0.63865	0.26893	0.0436846		0.883421	0.108389	0.359648	0.455497	0.399462	0.0478082	0.359763	0.864803	0.219964	0.894774	0.903079		0.222795	0.00833475	0.038686	0.0831399	0.676381	0.989599
	Nanchong	0.01888	0.0072724	0.166969	0.245661	0.134885	0.135517	0.207192	0.00273756		0.699959	0.264673	0.334112	0.992147	0.324336	0.0870328	0.23319	0.914115	0.268492	0.957347	0.941005		0.748445	0.300646	0.0775674	0.111792	0.822366	0.999257
	Meishan	0.0154072	0.0150619	0.260194	0.30995	0.314766	0.433776	0.188863	0.0108059		0.764808	0.103997	0.341076	0.227749	0.326966	0.0240698	0.284104	0.952704	0.345139	0.914225	0.770178		0.326556	0.256591	0.0405336	0.0436079	0.796914	0.491828
	Yibin	0.0666805	0.0863883	0.272139	0.30502	0.288195	0.49333	0.260492	0.0340253		0.824005	0.168838	0.531602	0.36911	0.391221	0.0365639	0.210643	0.899175	0.132205	0.456761	0.252512		0.491414	0.130379	0.0349032	0.0374896	0.629962	0.846459
	Guangan	0.0238065	0.00368026	0.205162	0.301458	0.182617	0.400511	0.170504	0.0534919		0.698555	0.0957157	0.484655	0.342932	0.2138	0.0294883	0.263873	0.966453	0.474396	0.923834	0.894652		0.558305	0.778704	0.0134566	0.0224601	0.954503	1
	Dazhou	0.0199911	0.0142436	0.174553	0.243909	0.138101	0.162306	0.198929	0.0105765		0.825956	0.224191	0.397233	0.701571	0.180146	0.0439997	0.237165	0.953987	0.0294797	0.36419	0.891734		0.0358158	0.539377	0.00298325	0.0656544	0.325333	0.703318
	Yaan	0.168379	0.0773727	0.289843	0.281645	0.215197	0.482744	0.191316	0.00840148		0.994357	0.0180725	0.344129	0.256545	0.653072	0.00590278	0.44554	0.955912	0.24831	0.991094	0.955916		0.627303	0.190509	0.0154639	0.0469372	0.804167	0.947746
	Bazhong	0.0149653	0.00542954	0.0759596	0.242893	0.118033	0.377493	0.148892	0.00978819		0.872937	0.101389	0.420093	0.395288	0.283197	0.0115245	0.337332	0.907241	0.0124722	0.68479	0.579254		0.53829	0.166695	0.0131753	0.0167786	0.825795	0.952452
	Ziyang	0.0378315	0.00586641	0.159183	0.310711	0.181641	0.242531	0.0691599	0.0154146		0.744528	0.133819	0.332658	0.342932	0.453314	0.0326495	0.266828	0.946013	0.319061	0.93063	0.976661		0.515116	0.307195	0.015683	0.0126916	0.823025	1
2014	Chengdu	0.188384	0.309698	0.602747	0.474856	0.779217	0.97188	0.662642	0.545674		0.208086	0.752329	0.40625	0.712042	0.488795	0.448065	0.108939	0.0912924	0.284139	0.943754	0.949433		0.367112	0.399473	0.402037	0.0888015	0.929316	1
	Zigong	0.12144	0.0492517	0.299513	0.235184	0.158972	0.620947	0.228137	0.0400389		0.615603	0.0767922	0.188164	0.167539	0.425925	0.0304001	0.177073	0.950321	0.246496	0.825873	0.0285251		0.585167	0.183365	0.0049594	0.279829	0.875511	0.826647
	Panzhihua	0.177538	0.186599	0.541541	0.334343	0.622509	0.981706	0.204198	0.0387661		0.94834	0.000704599	0.689663	0	0.646225	0.0200606	0.30103	0.934739	0.228581	0.972112	0.83987		0.562519	0.169672	0.034612	0.644821	0.759594	0.963596
	Luzhou	0.0555451	0.0243685	0.243	0.27957	0.314602	0.560389	0.216106	0.0103059		0.817589	0.152331	0.415757	0.253927	0.324917	0.0421523	0.217211	0.916774	0.215202	0.638153	0.703404		0.577793	0.116091	0.0514041	0.095659	0.802585	1
	Deyang	0.105061	0.242273	0.375236	0.325817	0.262581	0.539576	0.245425	0.176039		0.639235	0.138266	0.1812	0.217277	0.328209	0.0528359	0.190541	0.83813	0.236291	0.869932	0.941329		0.58306	0.21849	0.0252726	0.0478368	0.881313	1
	Mianyang	0.172259	0.443639	0.288398	0.282238	0.233634	0.425969	0.311191	0.0984326		0.89947	0.19522	0.24521	0.649215	0.475243	0.0599021	0.208677	0.893126	0.243321	0.988282	0.969854		0.506162	0.153002	0.106883	0.0827299	0.89938	1
	Guangyuan	0.0422553	0.0113273	0.148862	0.156161	0.133436	0.369485	0.134986	0.0268998		0.954553	0.0707527	0.427849	0.507853	0.505183	0.0211136	0.332643	0.934097	0.26305	0.662526	0.782496		0.445591	0.276237	0.0314155	0.0604349	0.821047	0.742199
	Suining	0.0140326	0.0186589	0.186273	0.215156	0.116659	0.374481	0.110304	0.0320177		0.622896	0.110293	0.178202	0.175393	0.278535	0.0247918	0.180776	0.894867	0.543787	0.584017	0.437925		0.242283	0.07025	0.0432972	0.160768	0.948701	0.801387
	Neijiang	0.0143494	0.0248023	0.206098	0.224922	0.117535	0.42094	0.125773	0.0140678		0.567606	0.137012	0.199764	0.201571	0.353584	0.0321239	0.147724	0.907608	0.115198	0.770565	0.778606		0.453491	0.120854	0.016264	0.0748625	0.852037	0.560178
	Leshan	0.0516974	0.0390799	0.318651	0.267778	0.270159	0.627894	0.223917	0.054477		0.884018	0.109131	0.262553	0.455497	0.385647	0.0444173	0.26351	0.875527	0.268719	0.852121	0.882658		0.232276	0.0756081	0.0325679	0.0786039	0.732692	0.98316
	Nanchong	0.0091538	0.0138236	0.150189	0.173927	0.114624	0.156946	0.16747	0.00713581		0.701709	0.268388	0.248403	0.986911	0.251215	0.076866	0.166177	0.932631	0.263957	0.924068	0.909887		0.692614	0.235754	0.0733015	0.108841	0.809838	0.977464
	Meishan	0.0161045	0.0311141	0.237477	0.25051	0.280065	0.420093	0.154854	0.0174675		0.765983	0.104381	0.265264	0.227749	0.306577	0.0222957	0.198833	0.95967	0.27144	0.921256	0.435981		0.324449	0.208964	0.0312379	0.0476082	0.810365	0.496533
	Yibin	0.0650249	0.0896364	0.25754	0.272996	0.262376	0.486597	0.219369	0.0317125		0.825096	0.168317	0.406992	0.36911	0.354772	0.0363622	0.155964	0.892026	0.0843573	0.385048	0.254457		0.496154	0.0821568	0.0306926	0.0402496	0.160095	0.96632
	Guangan	0.0143218	0.00862684	0.19215	0.259472	0.138868	0.381238	0.139654	0.055189		0.700266	0.0956699	0.384873	0.342932	0.151763	0.0281185	0.175925	0.962603	0.458523	0.976096	0.966937		0.612556	0.788229	0.0131177	0.0212423	0.891072	1
	Dazhou	0.0177016	0.00562245	0.154159	0.166467	0.122063	0.204797	0.160206	0.0092109		0.827595	0.224987	0.295008	0.701571	0.143509	0.0416595	0.201498	0.960862	0.0201823	0.200609	0.0884927		0.0716316	0.403045	0.00281031	0.0666154	0.304233	0.763249
	Yaan	0.237395	0.0766467	0.253842	0.258418	0.187798	0.483426	0.154985	0.00791768		0.994507	0.0188595	0.207279	0.256545	0.560834	0.00456777	0.443702	0.954354	0.242641	0.919147	0.970502		0.663119	0.153598	0.0142475	0.0470642	0.57075	0.947746
	Bazhong	0.0102375	0.00614291	0.0587887	0.16511	0.0891978	0.336431	0.10934	0.00838829		0.873319	0.104079	0.342289	0.39267	0.229001	0.011354	0.224796	0.949496	0.0120186	0.869229	0.775365		0.492994	0.235754	0.0125988	0.0168422	0.739681	1
	Ziyang	0.044619	0.00795589	0.139239	0.277311	0.157864	0.220733	0.0647423	0.0251909		0.746535	0.135063	0.260257	0.342932	0.398337	0.0323861	0.170854	0.956737	0.290035	0.925943	0.959157		0.53829	0.168481	0.0153371	0.0109622	0.825003	1
2013	Chengdu	0.152056	0.286041	0.560548	0.403924	0.702424	0.957174	0.592649	0.517178		0.215666	0.726826	0.397671	0.709424	0.459699	0.430012	0.0772368	0.148304	0.308403	0.936489	0.945867		0.594121	0.379827	0.361183	0.310015	0.855071	1
	Zigong	0.0757944	0.0432955	0.2847	0.18093	0.137311	0.594894	0.193098	0.0606732		0.616869	0.0780549	0.181487	0.167539	0.361509	0.0291373	0.174039	0.942621	0.183908	0.670494	0		0.558832	0.200629	0.0049594	0.280638	0.875379	0.801634
	Panzhihua	0.12743	0.157224	0.508728	0.270806	0.574733	0.975006	0.178354	0.0242318		0.947952	0.000905913	0.746916	0	0.606554	0.0205795	0.21783	0.943355	0.209759	0.9618	0.771151		0.542504	0.132761	0.0337058	0.510692	0.755374	0.940317
	Luzhou	0.05203	0.0204509	0.206442	0.215952	0.293636	0.517426	0.175992	0.00850637		0.817832	0.153319	0.407453	0.253927	0.297891	0.0363311	0.173756	0.913841	0.211574	0.616592	0.702431		0.577266	0.116687	0.0480589	0.0952382	0.789529	1
	Deyang	0.0696156	0.228615	0.352661	0.265403	0.24982	0.50418	0.206054	0.154732		0.637833	0.139684	0.173237	0.217277	0.273703	0.0485822	0.161842	0.802291	0.243774	0.891962	0.932253		0.576213	0.17503	0.0248322	0.0476059	0.867994	1
	Mianyang	0.123345	0.4156	0.254648	0.223309	0.204164	0.392311	0.268056	0.0967503		0.901687	0.194442	0.234286	0.641361	0.424527	0.0579876	0.197644	0.901742	0.242414	0.988282	0.96953		0.484567	0.12264	0.104601	0.0830922	0.892655	1
	Guangyuan	0.0390792	0.00441513	0.127401	0.10793	0.110046	0.313142	0.108612	0.0224573		0.955904	0.0712926	0.442314	0.507853	0.438237	0.0209637	0.251098	0.92374	0.259875	0.61753	0.751053		0.419782	0.276833	0.0280841	0.0613328	0.751286	0.577761
	Suining	0.0179907	0.0215787	0.143897	0.161164	0.0887386	0.321746	0.0845411	0.0285714		0.624098	0.113733	0.166382	0.175393	0.195544	0.0235184	0.196165	0.904308	0.516802	0.540427	0.424311		0.1933	0.0690594	0.041313	0.146029	0.911513	0.844725
	Neijiang	0.00710457	0.0458672	0.181876	0.17106	0.0878947	0.389309	0.0975644	0.0161423		0.568436	0.140673	0.180836	0.201571	0.287972	0.0304749	0.120364	0.929148	0.113157	0.484415	0.540032		0.454018	0.0916823	0.0153786	0.0841357	0.80364	0.15577
	Leshan	0.0427651	0.0357151	0.280908	0.211757	0.253899	0.612195	0.18909	0.0553111		0.883615	0.1101	0.284528	0.455497	0.311465	0.0426272	0.21976	0.825023	0.281191	0.858917	0.871961		0.328663	0.107756	0.0312172	0.080519	0.755374	0.992323
	Nanchong	0.0115994	0.00889389	0.126714	0.120891	0.0893291	0.124578	0.132199	0.0173889		0.702893	0.272241	0.274182	0.984293	0.180687	0.0740361	0.160794	0.881577	0.250577	0.922662	0.908266		0.637837	0.178006	0.0674791	0.103819	0.783331	0.679297
	Meishan	0.0154687	0.0163817	0.206548	0.19176	0.229304	0.374855	0.126857	0.0153264		0.76723	0.104821	0.281299	0.227749	0.241518	0.0202366	0.162143	0.980477	0.31702	0.93813	0.856402		0.4793	0.266117	0.0233674	0.0168164	0.827377	1
	Yibin	0.0647683	0.0410217	0.225343	0.21325	0.250447	0.465808	0.181391	0.0293129		0.825061	0.168719	0.337421	0.36911	0.310449	0.0347027	0.10708	0.875069	0.132885	0.833372	0.89141		0.173812	0.407212	0.0268758	0.00244633	0.841224	0.915552
	Guangan	0.0124924	0.00578246	0.173629	0.199893	0.108165	0.323065	0.112614	0.0495792		0.700724	0.0962007	0.320291	0.342932	0.102671	0.0258885	0.137798	0.94473	0.236291	0.990391	0.983793		0.39292	0.663208	0.0124951	0.0150335	0.905315	0.818227
	Dazhou	0.0156746	0.00424829	0.1297	0.11324	0.0929722	0.1683	0.128674	0.00915669		0.828675	0.225591	0.275051	0.698953	0.13665	0.0399691	0.162333	0.946196	0.0256247	0.255214	0.130632		0.176446	0.423882	0.00222807	0.0668723	0.205987	0.662457
	Yaan	0.0815059	0.0320528	0.216242	0.201061	0.148562	0.450367	0.125567	0.00712156		0.99494	0.0191431	0.272501	0.256545	0.462523	0.00346326	0.603341	0.963428	0.208852	0.904851	0.982496		0.666279	0.153002	0.0117111	0.0474725	0.510484	0.940565
	Bazhong	0.00859586	0.00388681	0.0286537	0.113813	0.06283	0.276432	0.0794544	0.00712303		0.873495	0.107364	0.291385	0.39267	0.167916	0.0116812	0.207765	0.904491	0.0138328	0.815796	0.814911		0.49036	0.404831	0.0114459	0.0168903	0.765924	0.94527
	Ziyang	0.048587	0.00898712	0.121606	0.217172	0.129621	0.162661	0.0440453	0.0244393		0.744098	0.136537	0.238682	0.342932	0.340939	0.0311139	0.165733	0.934555	0.274388	0.742676	0.83436		0.541977	0.122045	0.0144147	0.00573285	0.872874	1
2012	Chengdu	0.141214	0.244183	0.521123	0.315085	0.626854	0.939173	0.526848	0.0809143		0.214592	0.701003	0.342396	0.709424	0.41103	0.416863	0.0273506	0.495784	0.317247	0.928521	0.943598		0.552511	0.392924	0.357119	0.306725	0.896479	1
	Zigong	0.0426039	0.0409144	0.248534	0.127229	0.110665	0.575068	0.15564	0.00820451		0.578339	0.078485	0.174437	0.167539	0.312259	0.0271	0.140821	0.949588	0.163726	0.470823	0.19222		0.521963	0.0827522	0.0253083	0.258454	0.870764	0.76424
	Panzhihua	0.0994011	0.120954	0.486627	0.215621	0.560321	0.974956	0.146468	0.00532912		0.94156	0.00102487	0.71377	0	0.532201	0.0204952	0.192515	0.988268	0.194793	0.919147	0.780227		0.504581	0.103589	0.032727	0.271803	0.544244	0.919515
	Luzhou	0.0121362	0.0195314	0.161613	0.161392	0.207296	0.504266	0.13359	0.000936654		0.812651	0.155058	0.334857	0.253927	0.246325	0.0321233	0.129727	0.979377	0.207265	0.606515	0.702431		0.600968	0.125021	0.0428758	0.0935373	0.785837	1
	Deyang	0.0608672	0.214314	0.291159	0.204207	0.23036	0.449306	0.163676	0.0224025		0.643219	0.142366	0.164159	0.217277	0.237203	0.044495	0.107467	0.928323	0.238105	0.789548	0.953647		0.587801	0.155384	0.0234838	0.0455545	0.857576	1
	Mianyang	0.0886999	0.364552	0.202768	0.161628	0.176456	0.398729	0.2217	0.0121253		0.900957	0.194067	0.242307	0.641361	0.344523	0.0532801	0.119273	0.90275	0.295477	0.980783	0.968233		0.470346	0.176816	0.0659636	0.0775475	0.891995	1
	Guangyuan	0.0248073	0.00482264	0.094114	0.0631899	0.090116	0.249573	0.0793923	0.00330535		0.954368	0.0721436	0.430006	0.507853	0.364891	0.0201286	0.213633	0.969753	0.255566	0.709866	0.826904		0.42821	0.304218	0.022969	0.0600076	0.707372	0.466815
	Suining	0.0124014	0.0106385	0.121369	0.108004	0.0658795	0.139565	0.0576889	0.00353799		0.596238	0.117229	0.209479	0.175393	0.158647	0.0200354	0.102264	0.929698	0.243321	0.518631	0.337115		0.350784	0.102994	0.0361639	0.153289	0.920084	0.661961
	Neijiang	0.00717074	0.0360011	0.16544	0.119207	0.06102	0.380006	0.067009	0.00203735		0.53112	0.145129	0.161613	0.201571	0.231208	0.0292387	0.0758267	0.949588	0.106127	0.626201	0.919611		0.38028	0.0571526	0.0145548	0.0746095	0.775814	0.36627
	Leshan	0.0375688	0.0248997	0.240973	0.152213	0.233958	0.594938	0.149669	0.0073254		0.887708	0.110759	0.233042	0.455497	0.24794	0.0415004	0.173958	0.895967	0.274161	0.806187	0.775041		0.442431	0.06132	0.0300204	0.0736276	0.688514	0.924715
	Nanchong	0.00834059	0.00905935	0.0860441	0.0687917	0.0609747	0.0999834	0.0959243	0.00154252		0.68914	0.275873	0.30276	0.984293	0.125779	0.0684862	0.107926	0.959303	0.241734	0.913522	0.902431		0.590434	0.160742	0.0622908	0.0934016	0.739417	0.630015
	Meishan	0.00914978	0.0260973	0.173463	0.135618	0.164519	0.34234	0.0968633	0.00148668		0.762335	0.105626	0.207186	0.227749	0.154629	0.0184232	0.102791	0.989551	0.30931	0.97258	0.892707		0.456651	0.25421	0.0224162	0.0169481	0.826058	1
	Yibin	0.0529677	0.0757311	0.177515	0.155501	0.194268	0.472551	0.142007	0.00431665		0.820668	0.169653	0.306185	0.36911	0.23074	0.0345693	0.0633697	0.91989	0.123134	0.841106	0.869044		0.381333	0.424477	0.0267092	0.0373425	0.683371	0.875681
	Guangan	0.00764027	0.00133853	0.146077	0.141062	0.0836244	0.29372	0.0827013	0.0058993		0.681158	0.0971157	0.282469	0.34555	0.0565022	0.0250585	0.082787	1	0.179599	0.983829	0.791572		0.809543	0.548903	0.0117341	0.0109038	0.995516	0.997524
	Dazhou	0.0129331	0.00279746	0.107197	0.0615331	0.0732001	0.144523	0.0957878	0.000657675		0.820511	0.226094	0.225936	0.698953	0.0888977	0.0388107	0.131722	0.992209	0.0378701	0	0.130632		0.321816	0.164314	0.0324872	0.0581454	0.49189	0.534423
	Yaan	0.180476	0.0347203	0.195788	0.143061	0.211391	0.44862	0.100772	0.000524079		0.995108	0.0195366	0.232923	0.253927	0.362745	0.00144192	0.221427	0.981577	0.200462	0.554722	0.972123		0.653112	0.147644	0.0114222	0.0477717	0.494263	0.830114
	Bazhong	0.00485513	0.00176881	0.0168509	0.062848	0.0309126	0.0591197	0.0489427	0.000802758		0.869404	0.11032	0.382188	0.376963	0.103316	0.0109735	0.146056	0.981943	0.0034015	0.716194	0.800324		0.324976	0.0303623	0.0098894	0.018345	0.756956	0.448242
	Ziyang	0.0421464	0.006971	0.100098	0.161523	0.09931	0.143472	0.0220176	0.00201812		0.744414	0.139035	0.199276	0.342932	0.290663	0.029961	0.110728	0.984143	0.269626	0.65948	0.803241		0.518802	0.121449	0.0144147	0.00500119	0.819596	0.880634
2011	Chengdu	0.106659	0.2016	0.444559	0.221927	0.561458	0.919696	0.455802	0.0668427		0.22104	0.671602	0.184257	0.709424	0.327433	0.378876	0	0.550871	0.288674	0.896414	0.940681		0.540397	0.380422	0.310769	0.297802	0.86839	1
	Zigong	0.0222898	0.0321745	0.209914	0.058987	0.0919278	0.560572	0.121119	0.00663462		0.583616	0.0796838	0.0230509	0.167539	0.184315	0.026579	0.174108	0.961412	0.164179	0.578158	0.502431		0.506162	0.0928729	0.024213	0.231201	0.865489	0.739723
	Panzhihua	0.0888757	0.0887406	0.462524	0.13481	0.481192	0.962708	0.116805	0.00541684		0.942696	0.00175692	0.516158	0	0.471302	0.018586	0.14443	0.987259	0.154202	0.658308	0.717342		0.488254	0.0922776	0.0314143	0.281787	0	0.883358
	Luzhou	0.00605031	0.0180444	0.128325	0.0861229	0.152386	0.477836	0.09583	0.000725		0.814157	0.156732	0.160844	0.253927	0.0786674	0.027676	0.113475	0.970302	0.173477	0.565971	0.66872		0.598861	0.121449	0.0252167	0.0563012	0.737307	1
	Deyang	0.0376386	0.139223	0.244433	0.125236	0.1945	0.428145	0.121033	0.0207451		0.635917	0.145724	0.0525601	0.217277	0.181835	0.0414035	0.112833	0.944271	0.258061	0.711273	1		0.574633	0.154193	0.022053	0.0420102	0.830146	1
	Mianyang	0.053689	0.304113	0.169528	0.0891336	0.134754	0.377338	0.174458	0.0101183		0.901687	0.194735	0.10082	0.651832	0.237836	0.0462155	0.110903	0.893676	0.330626	0.980783	0.968233		0.495628	0.197653	0.0599446	0.0784433	0.857049	1
	Guangyuan	0.0202417	0.00539051	0.0662661	0.000684505	0.0692383	0.196702	0.054136	0.00289247		0.956175	0.0728299	0.201028	0.507853	0.265243	0.019633	0.23897	0.951237	0.21951	0.605343	0.759806		0.469819	0.278023	0.0180857	0.0548869	0.704602	0.409856
	Suining	0.0044329	0.00200275	0.0935097	0.0390275	0.0463654	0.0798718	0.0334287	0.00297663		0.597337	0.119745	0.0539752	0.175393	0.0699566	0.0188033	0.112568	0.921632	0.207492	0.515585	0.381199		0.670493	0.0029767	0.0281273	0.0810776	0.777792	0.408866
	Neijiang	0	0.0304103	0.130399	0.052407	0.0392818	0.395449	0.0396393	0.00160756		0.532421	0.150253	0	0.201571	0.0964712	0.0273311	0.0995541	0.965536	0.0893462	0.47551	0.354943		0.48246	0.0565572	0.0125516	0.0669277	0.74944	0.299901
	Leshan	0.0299902	0.00807969	0.202899	0.0798185	0.192653	0.56978	0.116273	0.00615826		0.888322	0.111327	0.0723334	0.455497	0.204632	0.0384583	0.185964	0.914757	0.258514	0.788845	0.730632		0.410828	0	0.0282011	0.0836629	0.522221	0.918029
	Nanchong	0.00568692	0.00233549	0.0648086	0.00496715	0.0397257	0.0819504	0.0635172	0.00115397		0.690044	0.278262	0.129934	0.986911	0.0636646	0.0639374	0.107802	0.955637	0.220191	0.898055	0.902431		0.513009	0.107161	0.047879	0.081109	0.573652	0.587172
	Meishan	0.00544409	0.00225597	0.138789	0.0638645	0.0994736	0.319795	0.0677522	0.000977558		0.763171	0.106751	0.0610086	0.227749	0.0660332	0.0161509	0.107379	0.984693	0.296611	0.91821	0.925122		0.351311	0.226229	0.0127141	0.0170376	0.66359	1
	Yibin	0.0397457	0.0360405	0.139619	0.0826696	0.146584	0.45802	0.104218	0.00449799		0.820668	0.173588	0.148273	0.36911	0.134541	0.0338939	0.0213559	0.871861	0.146491	0.91821	0.848947		0.537764	0.459007	0.00451494	0.0267281	0.528023	0.951213
	Guangan	0.000767622	0.0114454	0.115764	0.0682247	0.0622903	0.277056	0.0564729	0.00338915		0.681929	0.100318	0.149878	0.34555	0.00319711	0.0245465	0.0985235	0.971036	0.162592	0.512304	0.294003		0.809543	0.460793	0.0114459	0.00393423	0.920084	1
	Dazhou	0.00683323	0.00248527	0.0859611	0.00139097	0.0470162	0.0960794	0.064511	0.000511733		0.820832	0.231109	0.0817927	0.698953	0.00561048	0.0387054	0.155298	0.989184	0.0510226	0.639325	0.518639		0.0537237	0.445909	0.0217244	0.058241	0.40749	0.619366
	Yaan	0.0803741	0.0261284	0.159859	0.0714592	0.136706	0.400392	0.0721779	0.000351386		0.995561	0.0202687	0.0622438	0.225131	0.306604	0	0.195201	0.98011	0.176425	0.388563	0.975041		0.637837	0.110733	0.00815998	0.0362778	0.702361	0.691679
	Bazhong	0.00116235	0	0	0	0	0	0.0216416	0		0.870103	0.113349	0.0894511	0.376963	0	0.0120925	0.230798	0.993767	0.00362827	0.658308	0.623663		0	0.036911	0.00839057	0	0.683634	0
	Ziyang	0.0247599	0.00371026	0.0718713	0.0853076	0.0665605	0.135747	0	0.00130226		0.740655	0.144699	0.0763994	0.342932	0.152604	0.0228573	0.122204	0.97516	0.250577	0.592219	0.702107		0.496681	0.155384	0.0123682	0.00103763	0.829223	0.883358

## Sheet: EM
Demonstration of weight calculation for X1-X8
Step1												Step2											Step3										Step4										Step5		Step6
Basic data		X1	X2	X3	X4	X5	X6	X7	X8			Pij	X1	X2	X3	X4	X5	X6	X7	X8			lnPij	X1	X2	X3	X4	X5	X6	X7	X8		Pij*ln（Pij）	X1	X2	X3	X4	X5	X6	X7	X8		k	0.189098		X1	X2	X3	X4
2021	Chengdu	1	0.607565	1	1	1	1	1	1				0.0618198	0.0264391	0.0145953	0.0131868	0.0175117	0.0106823	0.0170927	0.0869452				-2.78353	-3.63291	-4.22706	-4.32854	-4.04488	-4.53917	-4.06911	-2.44248			-0.172077	-0.096051	-0.0616952	-0.0570797	-0.0708329	-0.0484887	-0.0695519	-0.212362				SUM	-4.63171	-4.54363	-5.12074	-5.11642
	Zigong	0.126729	0.13886	0.644175	0.719758	0.312255	0.45006	0.598071	0.0439286				0.00783437	0.00604272	0.00940193	0.00949133	0.00546813	0.00480767	0.0102226	0.00381938				-4.84923	-5.1089	-4.66684	-4.65738	-5.20882	-5.33754	-4.58315	-5.56767			-0.0379907	-0.0308717	-0.0438773	-0.0442047	-0.0284825	-0.0256611	-0.0468519	-0.021265				Ej	0.875846	0.859191	0.968321	0.967505
	Panzhihua	0.0491062	0.307294	0.98559	0.875921	0.920004	0.720532	0.467365	0.0878628				0.00303573	0.0133724	0.014385	0.0115506	0.0161109	0.00769693	0.00798852	0.00763925				-5.7973	-4.31456	-4.24157	-4.46102	-4.12826	-4.86693	-4.82975	-4.87446			-0.0175991	-0.057696	-0.0610149	-0.0515275	-0.0665098	-0.0374604	-0.0385825	-0.0372372				dj	0.124154	0.140809	0.0316794	0.0324954
	Luzhou	0.115193	0.116511	0.548331	0.746558	0.534479	0.635701	0.604873	0.0782007				0.0071212	0.00507016	0.00800306	0.00984473	0.00935965	0.00679073	0.0103389	0.00679918				-4.94468	-5.28438	-4.82793	-4.62082	-4.67135	-4.9922	-4.57184	-4.99095			-0.035212	-0.0267927	-0.0386382	-0.0454907	-0.0437222	-0.0339007	-0.0472678	-0.0339344				sum（dj）	0.638895	增删列时，这边注意要修改公式，或者直接用dj
	Deyang	0.119899	0.516634	0.789091	0.740461	0.512619	0.654912	0.628631	0.106891				0.0074121	0.0224821	0.011517	0.00976433	0.00897685	0.00699595	0.010745	0.00929363				-4.90464	-3.79503	-4.46393	-4.62902	-4.71311	-4.96242	-4.53332	-4.67843			-0.0363537	-0.0853204	-0.0514112	-0.0451993	-0.0423089	-0.0347169	-0.0487104	-0.0434795				Wj	0.194326	0.220394	0.0495848	0.0508619
	Mianyang	0.485208	1	0.692773	0.750613	0.37635	0.62464	0.747675	0.132072				0.0299954	0.0435165	0.0101112	0.0098982	0.00659053	0.00667258	0.0127798	0.0114831				-3.50671	-3.13461	-4.59411	-4.6154	-5.02212	-5.00975	-4.35989	-4.46688			-0.105185	-0.136408	-0.0464521	-0.0456842	-0.0330985	-0.0334279	-0.0557184	-0.0512935
	Guangyuan	0.0234167	0.0688242	0.455082	0.641661	0.289365	0.330475	0.435947	0.0111614				0.00144761	0.00299499	0.00664206	0.00846148	0.00506729	0.00353023	0.0074515	0.000970427				-6.53784	-5.81081	-5.01433	-4.77223	-5.28495	-5.64639	-4.89934	-6.93777			-0.00946427	-0.0174033	-0.0333055	-0.0403801	-0.0267804	-0.0199331	-0.0365074	-0.0067326
	Suining	0.0581581	0.109929	0.522178	0.676284	0.380979	0.477584	0.385155	0.0455545				0.00359532	0.00478375	0.00762134	0.00891804	0.0066716	0.00510169	0.00658332	0.00396074				-5.62812	-5.34253	-4.8768	-4.71968	-5.0099	-5.27818	-5.02322	-5.53132			-0.0202349	-0.0255573	-0.0371678	-0.0420903	-0.033424	-0.0269276	-0.0330694	-0.0219082
	Neijiang	0.015782	0.105516	0.48754	0.713932	0.254952	0.354703	0.42513	0.0244775				0.00097564	0.0045917	0.00711579	0.00941449	0.00446466	0.00378904	0.0072666	0.0021282				-6.93242	-5.3835	-4.94544	-4.6655	-5.41156	-5.57564	-4.92447	-6.15248			-0.00676354	-0.0247195	-0.0351907	-0.0439234	-0.0241608	-0.0211263	-0.0357841	-0.0130937
	Leshan	0.00815471	0.145812	0.706448	0.729287	0.497965	0.535512	0.604987	0.0750002				0.000504122	0.00634523	0.0103108	0.00961698	0.00872023	0.00572048	0.0103408	0.00652091				-7.59269	-5.06005	-4.57456	-4.64422	-4.74211	-5.1637	-4.57165	-5.03274			-0.00382764	-0.0321072	-0.0471675	-0.0446634	-0.0413523	-0.0295389	-0.0472747	-0.032818
	Nanchong	0.0238457	0.0866032	0.430801	0.648829	0.290281	0.310038	0.547606	0.023931				0.00147414	0.00376867	0.00628767	0.008556	0.00508333	0.00331191	0.00936006	0.00208068				-6.51968	-5.58103	-5.06916	-4.76112	-5.28179	-5.71023	-4.6713	-6.17506			-0.0096109	-0.0210331	-0.0318732	-0.0407362	-0.0268491	-0.0189118	-0.0437237	-0.0128483
	Meishan	0.0385295	0.105958	0.499022	0.723965	0.560155	0.463266	0.425186	0.0697318				0.00238189	0.00461092	0.00728338	0.00954681	0.00980928	0.00494873	0.00726757	0.00606285				-6.03986	-5.37933	-4.92216	-4.65155	-4.62443	-5.30862	-4.92433	-5.10558			-0.0143863	-0.0248036	-0.03585	-0.0444074	-0.0453623	-0.026271	-0.0357879	-0.0309543
	Yibin	0.223163	0.194958	0.690225	0.740852	0.664422	0.622404	0.553458	0.132213				0.0137959	0.00848391	0.010074	0.00976949	0.0116352	0.00664869	0.00946007	0.0114952				-4.28338	-4.76958	-4.59779	-4.62849	-4.45372	-5.01334	-4.66068	-4.46582			-0.0590932	-0.0404647	-0.0463184	-0.045218	-0.0518198	-0.0333321	-0.0440903	-0.0513357
	Guangan	0.00869133	0.0472452	0.394883	0.702124	0.326557	0.358408	0.393673	0.0187163				0.000537296	0.00205595	0.00576344	0.00925879	0.00571859	0.00382861	0.00672892	0.00162729				-7.52896	-6.18702	-5.15622	-4.68218	-5.16403	-5.56525	-5.00134	-6.42084			-0.00404528	-0.0127202	-0.0297176	-0.0433513	-0.029531	-0.0213072	-0.0336536	-0.0104486
	Dazhou	0.0233953	0.0644361	0.395926	0.648017	0.274248	0.343661	0.491525	0.0245354				0.00144629	0.00280404	0.00577866	0.00854529	0.00480255	0.00367108	0.00840148	0.00213323				-6.53875	-5.8767	-5.15358	-4.76237	-5.33861	-5.60727	-4.77935	-6.15012			-0.00945694	-0.0164785	-0.0297808	-0.0406959	-0.0256389	-0.0205848	-0.0401536	-0.0131196
	Yaan	0.232386	0.141494	0.573335	0.678851	0.492755	0.285907	0.418852	0.0231013				0.014366	0.00615732	0.008368	0.0089519	0.008629	0.00305414	0.0071593	0.00200854				-4.24289	-5.09011	-4.78334	-4.71589	-4.75263	-5.79126	-4.93934	-6.21035			-0.0609534	-0.0313414	-0.040027	-0.0422162	-0.0410104	-0.0176873	-0.0353622	-0.0124737
	Bazhong	0.0389574	0.0183351	0.204712	0.641173	0.197565	0.0735445	0.344169	0.00499086				0.00240834	0.000797881	0.00298783	0.00845504	0.0034597	0.000785623	0.00588277	0.000433931				-6.02882	-7.13355	-5.81321	-4.77299	-5.66657	-7.14903	-5.13573	-7.74263			-0.0145194	-0.00569173	-0.0173689	-0.0403559	-0.0196047	-0.00561644	-0.0302123	-0.00335976
	Ziyang	0.110253	0.0419431	0.337516	0.684494	0.28155	0.255474	0.379251	0.0307303				0.00681581	0.00182522	0.00492616	0.00902631	0.00493043	0.00272904	0.00648242	0.00267185				-4.98851	-6.30605	-5.3132	-4.70761	-5.31233	-5.90381	-5.03866	-5.92498			-0.0340007	-0.0115099	-0.0261736	-0.0424924	-0.0261921	-0.0161117	-0.0326627	-0.0158307
2020	Chengdu	0.586909	0.53627	0.90098	0.893736	0.901208	0.965241	0.874132	0.880286				0.0362826	0.0233366	0.0131501	0.0117855	0.0157817	0.010311	0.0149413	0.0765366				-3.31642	-3.75773	-4.33133	-4.44088	-4.1489	-4.57455	-4.20363	-2.56999			-0.120328	-0.0876927	-0.0569573	-0.0523382	-0.0654768	-0.047168	-0.0628075	-0.196698
	Zigong	0.175759	0.116047	0.558036	0.635695	0.282888	0.417489	0.480341	0.0327292				0.0108654	0.00504998	0.00814471	0.0083828	0.00495385	0.00445974	0.00821031	0.00284565				-4.52218	-5.28837	-4.81039	-4.78157	-5.30759	-5.41267	-4.80236	-5.86196			-0.0491351	-0.0267062	-0.0391792	-0.040083	-0.026293	-0.0241391	-0.0394289	-0.0166811
	Panzhihua	0.11073	0.261723	0.878915	0.77845	0.687007	0.712549	0.376466	0.0644582				0.00684528	0.0113893	0.012828	0.0102653	0.0120307	0.00761165	0.00643481	0.00560433				-4.9842	-4.47508	-4.35612	-4.57899	-4.4203	-4.87808	-5.04603	-5.18422			-0.0341182	-0.050968	-0.0558805	-0.0470046	-0.0531792	-0.0371302	-0.0324702	-0.0290541
	Luzhou	0.105156	0.0943002	0.481709	0.655844	0.472933	0.596447	0.490417	0.0541767				0.00650069	0.00410362	0.00703069	0.00864851	0.00828187	0.00637141	0.00838253	0.0047104				-5.03585	-5.49589	-4.95747	-4.75037	-4.79369	-5.05593	-4.78161	-5.35798			-0.0327365	-0.022553	-0.0348545	-0.0410836	-0.0397007	-0.0322134	-0.040082	-0.0252383
	Deyang	0.129075	0.45337	0.694562	0.650927	0.449872	0.62097	0.511007	0.0865897				0.00797938	0.0197291	0.0101373	0.00858367	0.00787803	0.00663338	0.00873447	0.00752856				-4.83089	-3.92566	-4.59153	-4.75789	-4.84368	-5.01564	-4.74048	-4.88905			-0.0385476	-0.0774497	-0.0465459	-0.0408402	-0.0381586	-0.0332706	-0.0414056	-0.0368075
	Mianyang	0.1767	0.899829	0.615213	0.65935	0.328259	0.576853	0.613802	0.114258				0.0109235	0.0391574	0.00897922	0.00869474	0.00574838	0.0061621	0.0104915	0.0099342				-4.51684	-3.24016	-4.71284	-4.74504	-5.15884	-5.08934	-4.55719	-4.61177			-0.0493398	-0.126877	-0.0423177	-0.0412569	-0.0296549	-0.031361	-0.0478118	-0.0458143
	Guangyuan	0.0272257	0.0592761	0.392264	0.555711	0.24775	0.297368	0.345318	0.00275152				0.00168308	0.00257949	0.00572522	0.00732807	0.00433853	0.00317656	0.00590241	0.000239232				-6.38713	-5.96016	-5.16288	-4.91604	-5.44022	-5.75196	-5.13239	-8.33808			-0.0107501	-0.0153742	-0.0295586	-0.0360251	-0.0236026	-0.0182715	-0.0302935	-0.00199473
	Suining	0.0638099	0.0935139	0.453719	0.591932	0.321075	0.431398	0.304994	0.0335661				0.00394471	0.0040694	0.00662217	0.0078057	0.00562259	0.00460831	0.00521316	0.00291841				-5.53538	-5.50426	-5.01733	-4.8529	-5.18096	-5.37989	-5.25657	-5.83672			-0.0218355	-0.022399	-0.0332256	-0.0378803	-0.0291304	-0.0247922	-0.0274034	-0.0170339
	Neijiang	0.0276261	0.0828266	0.418524	0.624011	0.225514	0.305157	0.335465	0.0160319				0.00170784	0.00360433	0.00610849	0.00822873	0.00394914	0.00325977	0.005734	0.00139389				-6.37253	-5.62562	-5.09808	-4.80012	-5.53426	-5.7261	-5.16134	-6.57565			-0.0108833	-0.0202766	-0.0311415	-0.0394989	-0.0218556	-0.0186658	-0.0295951	-0.00916576
	Leshan	0.0122653	0.120706	0.627502	0.639646	0.449284	0.479231	0.486627	0.0402102				0.00075824	0.00525269	0.00915858	0.0084349	0.00786774	0.00511928	0.00831776	0.00349608				-7.18451	-5.24902	-4.69306	-4.77538	-4.84498	-5.27474	-4.78936	-5.65611			-0.00544758	-0.0275714	-0.0429818	-0.0402798	-0.0381191	-0.0270029	-0.0398368	-0.0197742
	Nanchong	0.0123619	0.0735229	0.373067	0.564067	0.261755	0.267689	0.436028	0.0161621				0.000764211	0.00319946	0.00544503	0.00743826	0.00458379	0.00285952	0.00745289	0.00140521				-7.17667	-5.74477	-5.21305	-4.90112	-5.38523	-5.8571	-4.89915	-6.56757			-0.00548449	-0.0183802	-0.0283852	-0.0364558	-0.0246848	-0.0167485	-0.0365128	-0.00922883
	Meishan	0.0205136	0.0742097	0.440779	0.638623	0.488475	0.426963	0.350602	0.0342549				0.00126814	0.00322935	0.0064333	0.00842141	0.00855405	0.00456094	0.00599273	0.0029783				-6.6702	-5.73547	-5.04627	-4.77698	-4.76135	-5.39023	-5.11721	-5.8164			-0.00845877	-0.0185219	-0.0324642	-0.0402289	-0.0407288	-0.0245845	-0.030666	-0.017323
	Yibin	0.183784	0.163599	0.606634	0.645827	0.520336	0.578093	0.453139	0.102576				0.0113615	0.00711927	0.008854	0.00851641	0.00911199	0.00617535	0.00774536	0.00891851				-4.47753	-4.94495	-4.72689	-4.76576	-4.69816	-5.08719	-4.86066	-4.71963			-0.0508714	-0.0352044	-0.0418519	-0.0405872	-0.0428096	-0.0314152	-0.0376476	-0.0420921
	Guangan	0.0115953	0.0374161	0.353585	0.617018	0.29518	0.317911	0.311946	0.0110501				0.000716816	0.00162822	0.00516068	0.00813651	0.00516911	0.00339602	0.00533199	0.000960756				-7.24069	-6.42027	-5.26669	-4.81139	-5.26506	-5.68515	-5.23403	-6.94779			-0.00519024	-0.0104536	-0.0271797	-0.039148	-0.0272156	-0.0193069	-0.0279078	-0.00667513
	Dazhou	0.0339949	0.0552028	0.343027	0.562598	0.222087	0.294966	0.395894	0.0125239				0.00210155	0.00240223	0.00500658	0.00741889	0.00388912	0.00315091	0.00676688	0.00108889				-6.16508	-6.03136	-5.297	-4.90373	-5.54957	-5.76006	-4.99571	-6.82259			-0.0129562	-0.0144887	-0.0265199	-0.0363802	-0.021583	-0.0181494	-0.0338054	-0.00742908
	Yaan	0.223308	0.117362	0.499259	0.59388	0.391616	0.226059	0.350403	0.0116117				0.0138049	0.00510718	0.00728684	0.0078314	0.00685788	0.00241482	0.00598933	0.00100958				-4.28274	-5.27711	-4.92168	-4.84961	-4.98236	-6.02613	-5.11778	-6.89822			-0.0591225	-0.0269512	-0.0358635	-0.0379793	-0.0341684	-0.014552	-0.030652	-0.00696431
	Bazhong	0.010988	0.016326	0.1835	0.557861	0.182478	0.181818	0.334715	0.00215667				0.000679274	0.000710451	0.00267824	0.00735641	0.0031955	0.00194223	0.00572117	0.000187512				-7.29449	-7.24961	-5.9226	-4.91218	-5.74601	-6.24392	-5.16358	-8.58167			-0.00495495	-0.00515049	-0.0158621	-0.036136	-0.0183614	-0.0121272	-0.0295417	-0.00160917
	Ziyang	0.109867	0.0328721	0.29117	0.603636	0.250269	0.192169	0.298115	0.0208727				0.00679194	0.00143048	0.00424972	0.00796005	0.00438265	0.00205281	0.00509558	0.00181478				-4.99202	-6.54975	-5.4609	-4.83332	-5.4301	-6.18855	-5.27938	-6.31179			-0.0339055	-0.00936928	-0.0232073	-0.0384735	-0.0237982	-0.0127039	-0.0269015	-0.0114545
2019	Chengdu	0.71817	0.556044	0.881048	0.82235	0.902258	0.969729	0.924908	0.735303				0.0443971	0.0241971	0.0128592	0.0108442	0.0158001	0.0103589	0.0158091	0.063931				-3.11458	-3.72152	-4.3537	-4.52413	-4.14774	-4.56991	-4.14717	-2.74995			-0.138278	-0.09005	-0.0559849	-0.0490605	-0.0655347	-0.0473393	-0.0655632	-0.175807
	Zigong	0.215473	0.0851156	0.529987	0.578924	0.265762	0.493894	0.485854	0.0311805				0.0133205	0.00370394	0.00773532	0.00763417	0.00465395	0.00527591	0.00830454	0.00271099				-4.31845	-5.59836	-4.86196	-4.87512	-5.37004	-5.2446	-4.79095	-5.91044			-0.0575238	-0.020736	-0.0376088	-0.0372175	-0.0249919	-0.02767	-0.0397867	-0.0160232
	Panzhihua	0.127625	0.231778	0.855203	0.716785	0.629795	0.723082	0.387923	0.0672158				0.00788975	0.0100862	0.0124819	0.00945212	0.0110288	0.00772416	0.00663065	0.00584409				-4.84219	-4.59659	-4.38347	-4.66152	-4.50725	-4.8634	-5.01605	-5.14232			-0.0382037	-0.046362	-0.0547143	-0.0440612	-0.0497095	-0.0375657	-0.0332597	-0.0300522
	Luzhou	0.124301	0.0666384	0.458222	0.595484	0.442163	0.662323	0.503236	0.0510109				0.00768428	0.00289987	0.00668789	0.00785255	0.00774305	0.00707512	0.00860165	0.00443515				-4.86858	-5.84309	-5.00746	-4.84692	-4.86096	-4.95117	-4.7558	-5.41819			-0.0374115	-0.0169442	-0.0334893	-0.0380606	-0.0376386	-0.0350301	-0.0409078	-0.0240305
	Deyang	0.0977355	0.387938	0.672734	0.594696	0.421524	0.679534	0.540896	0.10475				0.00604198	0.0168817	0.00981876	0.00784215	0.00738161	0.00725897	0.00924535	0.00910755				-5.10902	-4.08152	-4.62346	-4.84824	-4.90876	-4.92552	-4.68363	-4.69865			-0.0308686	-0.0689032	-0.0453966	-0.0380207	-0.0362346	-0.0357542	-0.0433018	-0.0427932
	Mianyang	0.324375	0.778358	0.582388	0.600807	0.303404	0.654947	0.630494	0.11094				0.0200528	0.0338715	0.00850013	0.00792274	0.00531313	0.00699632	0.0107768	0.00964568				-3.90939	-3.38518	-4.76767	-4.83802	-5.23757	-4.96237	-4.53036	-4.64125			-0.0783941	-0.114661	-0.0405259	-0.0383304	-0.0278279	-0.0347183	-0.0488229	-0.044768
	Guangyuan	0.0254731	0.0387492	0.356927	0.496325	0.219893	0.400251	0.344558	0.00675392				0.00157474	0.00168623	0.00520946	0.00654495	0.00385071	0.00427559	0.00588941	0.000587221				-6.45366	-6.38526	-5.25728	-5.02906	-5.5595	-5.45483	-5.1346	-7.44011			-0.0101629	-0.010767	-0.0273876	-0.0329149	-0.021408	-0.0233226	-0.0302398	-0.00436899
	Suining	0.0614927	0.0621911	0.431109	0.532427	0.266977	0.512049	0.309688	0.0324958				0.00380147	0.00270634	0.00629217	0.00702103	0.00467524	0.00546985	0.0052934	0.00282535				-5.57237	-5.91216	-5.06845	-4.95885	-5.36548	-5.2085	-5.2413	-5.86912			-0.0211832	-0.0160003	-0.0318915	-0.0348162	-0.0250849	-0.0284898	-0.0277443	-0.0165823
	Neijiang	0.0366113	0.0562546	0.397206	0.564123	0.209402	0.376216	0.341954	0.0111827				0.0022633	0.00244801	0.00579734	0.007439	0.00366699	0.00401884	0.00584491	0.000972285				-6.09093	-6.01248	-5.15036	-4.90102	-5.60838	-5.51676	-5.14218	-6.93586			-0.0137856	-0.0147186	-0.0298584	-0.0364587	-0.0205659	-0.022171	-0.0300556	-0.00674363
	Leshan	0.0221292	0.107194	0.577186	0.58033	0.431435	0.545309	0.499258	0.0474809				0.00136802	0.00466469	0.00842421	0.00765271	0.00755517	0.00582515	0.00853365	0.00412823				-6.59439	-5.36773	-4.77665	-4.8727	-4.88552	-5.14557	-4.76374	-5.48991			-0.00902127	-0.0250388	-0.0402395	-0.0372893	-0.036911	-0.0299737	-0.0406521	-0.0226636
	Nanchong	0.0175756	0.0432116	0.354438	0.503358	0.232656	0.347918	0.438513	0.0291384				0.00108652	0.00188042	0.00517314	0.00663769	0.00407421	0.00371656	0.00749536	0.00253345				-6.82477	-6.27626	-5.26428	-5.01499	-5.50308	-5.59496	-4.89347	-5.97817			-0.00741527	-0.011802	-0.0272328	-0.033288	-0.0224207	-0.020794	-0.0366783	-0.0151454
	Meishan	0.0132318	0.0436059	0.425279	0.582099	0.439614	0.482016	0.361064	0.0305146				0.000817988	0.00189758	0.00620707	0.00767604	0.0076984	0.00514903	0.00617156	0.0026531				-7.10866	-6.26718	-5.08207	-4.86965	-4.86674	-5.26895	-5.0878	-5.93203			-0.0058148	-0.0118924	-0.0315448	-0.0373796	-0.0374661	-0.02713	-0.0313997	-0.0157383
	Yibin	0.121579	0.130536	0.56389	0.580801	0.452578	0.651279	0.466066	0.0794218				0.00751601	0.00568047	0.00823015	0.00765893	0.00792543	0.00695714	0.00796632	0.00690534				-4.89072	-5.17072	-4.79995	-4.87188	-4.83768	-4.96799	-4.83253	-4.97546			-0.0367587	-0.0293721	-0.0395043	-0.0373134	-0.0383407	-0.034563	-0.0384975	-0.0343573
	Guangan	0.0197578	0.0214452	0.337339	0.5627	0.295467	0.396011	0.325909	0.0271599				0.00122142	0.000933221	0.00492356	0.00742023	0.00517413	0.0042303	0.00557065	0.00236142				-6.70774	-6.97687	-5.31372	-4.90354	-5.26408	-5.46548	-5.19024	-6.04849			-0.00819297	-0.00651096	-0.0261624	-0.0363854	-0.0272371	-0.0231206	-0.028913	-0.014283
	Dazhou	0.0211737	0.0345353	0.320535	0.505303	0.208875	0.371189	0.39913	0.00926707				0.00130895	0.00150286	0.00467831	0.00666334	0.00365775	0.00396515	0.0068222	0.000805727				-6.63853	-6.50039	-5.36482	-5.01113	-5.61091	-5.53021	-4.98757	-7.12377			-0.00868953	-0.00976916	-0.0250983	-0.0333909	-0.0205233	-0.0219281	-0.0340262	-0.00573981
	Yaan	0.194597	0.0963703	0.468804	0.537388	0.33886	0.335145	0.36018	0.0126585				0.0120299	0.0041937	0.00684234	0.00708645	0.00593402	0.00358011	0.00615644	0.00110059				-4.42036	-5.47417	-4.98462	-4.94957	-5.12705	-5.63236	-5.09026	-6.8119			-0.0531766	-0.022957	-0.0341065	-0.0350749	-0.030424	-0.0201645	-0.0313378	-0.00749715
	Bazhong	0.00897784	0.0117516	0.191285	0.501106	0.173914	0.391533	0.348434	0.0054396				0.000555008	0.000511391	0.00279187	0.006608	0.00304554	0.00418246	0.00595566	0.000472947				-7.49653	-7.57838	-5.88104	-5.01947	-5.79408	-5.47686	-5.12341	-7.65653			-0.00416063	-0.00387551	-0.0164191	-0.0331687	-0.0176461	-0.0229067	-0.0305133	-0.00362113
	Ziyang	0.0966835	0.0154983	0.272222	0.568777	0.247443	0.309356	0.305219	0.0169007				0.00597695	0.000674433	0.00397316	0.00750037	0.00433316	0.00330462	0.005217	0.00146943				-5.11985	-7.30164	-5.52819	-4.8928	-5.44146	-5.71243	-5.25583	-6.52288			-0.030601	-0.00492447	-0.0219644	-0.0366978	-0.0235787	-0.0188774	-0.0274197	-0.00958493
2018	Chengdu	0.49985	0.489361	0.832687	0.723721	0.891988	0.978387	0.858949	0.648084				0.0309006	0.0212953	0.0121533	0.00954359	0.0156203	0.0104514	0.0146817	0.0563478				-3.47698	-3.84927	-4.41015	-4.65189	-4.15919	-4.56102	-4.22115	-2.87621			-0.107441	-0.0819713	-0.053598	-0.0443957	-0.0649676	-0.047669	-0.0619738	-0.162068
	Zigong	0.126219	0.0758092	0.47909	0.499367	0.256201	0.646656	0.417346	0.0323404				0.00780283	0.00329895	0.00699247	0.00658507	0.00448652	0.00690776	0.00713356	0.00281184				-4.85327	-5.71415	-4.96292	-5.02295	-5.40668	-4.97511	-4.94295	-5.87392			-0.0378692	-0.0188507	-0.0347031	-0.0330765	-0.0242572	-0.0343669	-0.0352608	-0.0165165
	Panzhihua	0.102767	0.237687	0.793914	0.628562	0.61124	0.979274	0.338735	0.0645348				0.00635306	0.0103433	0.0115874	0.00828873	0.0107039	0.0104609	0.00578988	0.00561099				-5.05882	-4.57142	-4.45784	-4.79286	-4.53715	-4.56011	-5.15164	-5.18303			-0.032139	-0.0472836	-0.0516548	-0.0397267	-0.0485651	-0.0477028	-0.0298274	-0.0290819
	Luzhou	0.0673345	0.0572872	0.410999	0.513672	0.414596	0.625471	0.441528	0.0507664				0.0041626	0.00249294	0.00599866	0.00677371	0.00726029	0.00668145	0.0075469	0.0044139				-5.48162	-5.99429	-5.11622	-4.99471	-4.92534	-5.00842	-4.88662	-5.423			-0.0228178	-0.0149434	-0.0306905	-0.0338327	-0.0357594	-0.0334635	-0.0368788	-0.0239366
	Deyang	0.0578164	0.328814	0.610912	0.515634	0.392673	0.63689	0.476025	0.0937228				0.00357419	0.0143088	0.00891644	0.00679957	0.00687638	0.00680344	0.00813654	0.00814874				-5.63402	-4.24688	-4.71986	-4.9909	-4.97966	-4.99033	-4.81139	-4.80989			-0.0201371	-0.0607679	-0.0420843	-0.033936	-0.0342421	-0.0339514	-0.0391481	-0.0391946
	Mianyang	0.589757	0.639237	0.523078	0.520772	0.287619	0.54293	0.559371	0.138906				0.0364586	0.0278174	0.00763449	0.00686733	0.00503671	0.00579973	0.00956114	0.0120772				-3.31158	-3.58209	-4.87508	-4.98098	-5.291	-5.14994	-4.65005	-4.41643			-0.120736	-0.0996445	-0.0372187	-0.034206	-0.0266492	-0.0298683	-0.0444598	-0.0533383
	Guangyuan	0.0248495	0.0313043	0.314195	0.420343	0.21151	0.468569	0.294691	0.00526651				0.00153619	0.00136225	0.00458578	0.00554299	0.0037039	0.00500538	0.00503705	0.000457898				-6.47845	-6.59861	-5.3848	-5.19522	-5.59837	-5.29724	-5.29093	-7.68887			-0.00995215	-0.00898899	-0.0246935	-0.0287971	-0.0207358	-0.0265147	-0.0266507	-0.00352071
	Suining	0.0343883	0.0541497	0.3784	0.452901	0.237957	0.521109	0.262513	0.0222834				0.00212588	0.00235641	0.00552286	0.00597233	0.00416703	0.00556663	0.00448705	0.00193743				-6.15357	-6.05062	-5.19886	-5.12062	-5.48055	-5.19097	-5.40656	-6.24639			-0.0130817	-0.0142577	-0.0287126	-0.030582	-0.0228376	-0.0288962	-0.0242595	-0.012102
	Neijiang	0.0389305	0.0310975	0.353455	0.483182	0.197092	0.432268	0.291235	0.0109978				0.00240667	0.00135325	0.00515878	0.00637164	0.00345143	0.00461761	0.00497799	0.000956205				-6.02951	-6.60524	-5.26705	-5.0559	-5.66897	-5.37788	-5.30273	-6.95254			-0.0145111	-0.00893858	-0.0271716	-0.0322144	-0.019566	-0.0248329	-0.0263969	-0.00664805
	Leshan	0.0222741	0.0931488	0.514274	0.501103	0.401839	0.669181	0.437322	0.0594642				0.00137698	0.00405352	0.00750598	0.00660796	0.0070369	0.00714838	0.007475	0.00517013				-6.58786	-5.50817	-4.89206	-5.01948	-4.95659	-4.94087	-4.89619	-5.26486			-0.00907136	-0.0223275	-0.0367197	-0.0331685	-0.034879	-0.0353192	-0.036599	-0.02722
	Nanchong	0.021719	0.0321221	0.309941	0.426058	0.207208	0.274605	0.374274	0.00428004				0.00134267	0.00139784	0.00452368	0.00561835	0.00362858	0.0029334	0.00639735	0.000372129				-6.6131	-6.57283	-5.39843	-5.18172	-5.61892	-5.83159	-5.05187	-7.89627			-0.00887918	-0.00918777	-0.0244208	-0.0291127	-0.0203887	-0.0171064	-0.0323186	-0.00293843
	Meishan	0.0230294	0.0341048	0.386766	0.501981	0.405727	0.463163	0.31478	0.0379235				0.00142367	0.00148412	0.00564496	0.00661954	0.00710499	0.00494763	0.00538044	0.00329726				-6.55452	-6.51293	-5.17699	-5.01773	-4.94696	-5.30885	-5.22499	-5.71466			-0.00933149	-0.00966599	-0.0292239	-0.0332151	-0.0351481	-0.0262662	-0.0281127	-0.0188427
	Yibin	0.0346462	0.108758	0.494223	0.495895	0.413776	0.579412	0.41419	0.0548199				0.00214182	0.00473276	0.00721334	0.00653929	0.00724594	0.00618944	0.00707961	0.00476633				-6.1461	-5.35325	-4.93182	-5.02993	-4.92731	-5.08491	-4.95054	-5.34618			-0.0131638	-0.0253356	-0.0355749	-0.0328921	-0.035703	-0.0314727	-0.0350479	-0.0254816
	Guangan	0.0114549	0.00887528	0.305308	0.485746	0.274715	0.50682	0.284689	0.0213439				0.000708142	0.000386222	0.00445606	0.00640546	0.00481073	0.00541399	0.00486609	0.00185575				-7.25287	-7.8591	-5.41349	-5.05061	-5.33691	-5.21877	-5.32546	-6.28947			-0.00513606	-0.00303535	-0.0241228	-0.0323514	-0.0256744	-0.0282544	-0.0259142	-0.0116717
	Dazhou	0.0177763	0.023485	0.286264	0.427962	0.191553	0.262623	0.34473	0.00249426				0.00109893	0.00102199	0.00417812	0.00564347	0.00335443	0.00280541	0.00589236	0.000216864				-6.81342	-6.88601	-5.47789	-5.17726	-5.69747	-5.87621	-5.1341	-8.43624			-0.00748744	-0.00703741	-0.0228873	-0.0292177	-0.0191118	-0.0164852	-0.030252	-0.00182951
	Yaan	0.101003	0.0832596	0.408274	0.462567	0.309012	0.533594	0.312164	0.00721973				0.00624401	0.00362317	0.00595888	0.00609979	0.00541134	0.0057	0.00533572	0.000627721				-5.07613	-5.62041	-5.12287	-5.0995	-5.21926	-5.16729	-5.23333	-7.37342			-0.0316954	-0.0203637	-0.0305266	-0.0311059	-0.0282432	-0.0294535	-0.0279236	-0.00462845
	Bazhong	0.00392994	0.00992659	0.17018	0.426228	0.15884	0.446664	0.304133	0.00458656				0.000242948	0.000431971	0.00248383	0.0056206	0.00278156	0.00477139	0.00519844	0.000398779				-8.32266	-7.74715	-5.99795	-5.18132	-5.88474	-5.34512	-5.2594	-7.8271			-0.00202198	-0.00334654	-0.0148979	-0.0291221	-0.0163688	-0.0255037	-0.0273407	-0.00312128
	Ziyang	0.0781953	0.0149317	0.243343	0.492503	0.243448	0.427588	0.263545	0.0139153				0.00483401	0.000649775	0.00355167	0.00649455	0.0042632	0.00456761	0.00450469	0.00120987				-5.33208	-7.33889	-5.64034	-5.03679	-5.45773	-5.38877	-5.40264	-6.71724			-0.0257753	-0.00476862	-0.0200326	-0.0327117	-0.0232674	-0.0246138	-0.0243372	-0.008127
2017	Chengdu	0.367401	0.420461	0.7529	0.639291	0.82104	0.96938	0.79598	0.529403				0.0227126	0.018297	0.0109888	0.00843022	0.0143778	0.0103552	0.0136054	0.0460291				-3.78483	-4.00102	-4.51088	-4.77593	-4.24207	-4.57027	-4.29729	-3.07848			-0.0859636	-0.0732066	-0.0495692	-0.0402622	-0.0609917	-0.047326	-0.0584664	-0.1417
	Zigong	0.0623766	0.0664624	0.408191	0.431482	0.215742	0.641214	0.36106	0.0301322				0.00385611	0.00289221	0.00595767	0.00568987	0.00377802	0.00684962	0.00617148	0.00261985				-5.5581	-5.84573	-5.12308	-5.16907	-5.57856	-4.98356	-5.08782	-5.94464			-0.0214326	-0.0169071	-0.0305216	-0.0294113	-0.0210759	-0.0341355	-0.0313994	-0.015574
	Panzhihua	0.112765	0.215497	0.696138	0.55258	0.600365	0.985526	0.302415	0.0552488				0.0069711	0.00937769	0.0101603	0.00728678	0.0105134	0.0105277	0.00516909	0.00480362				-4.96598	-4.66942	-4.58926	-4.92169	-4.5551	-4.55375	-5.26506	-5.33839			-0.0346184	-0.0437884	-0.0466285	-0.0358633	-0.0478898	-0.0479403	-0.0272155	-0.0256436
	Luzhou	0.0700635	0.0451639	0.357259	0.442884	0.403318	0.614993	0.378951	0.0850335				0.00433131	0.00196538	0.0052143	0.00584024	0.0070628	0.00656952	0.00647728	0.00739325				-5.44189	-6.23207	-5.25635	-5.14298	-4.95291	-5.02531	-5.03945	-4.90719			-0.0235705	-0.0122484	-0.0274082	-0.0300363	-0.0349814	-0.0330139	-0.032642	-0.0362801
	Deyang	0.0553945	0.304477	0.528043	0.447076	0.348963	0.607055	0.410629	0.0768674				0.00342448	0.0132498	0.00770695	0.00589551	0.00611094	0.00648473	0.00701875	0.00668325				-5.67681	-4.32377	-4.86563	-5.13356	-5.09767	-5.03831	-4.95917	-5.00815			-0.0194401	-0.0572891	-0.0374992	-0.030265	-0.0311516	-0.032672	-0.0348072	-0.0334707
	Mianyang	0.132268	0.571275	0.452759	0.452683	0.251303	0.498775	0.489018	0.0616455				0.00817678	0.0248599	0.00660816	0.00596945	0.00440076	0.00532805	0.00835863	0.00535978				-4.80646	-3.6945	-5.01945	-5.1211	-5.42598	-5.23477	-4.78446	-5.22883			-0.0393013	-0.0918449	-0.0331693	-0.0305702	-0.0238784	-0.0278911	-0.0399915	-0.0280254
	Guangyuan	0.0292376	0.0251036	0.24595	0.355647	0.187675	0.435725	0.247072	0.00160176				0.00180746	0.00109242	0.00358972	0.00468985	0.00328652	0.00465453	0.00422311	0.000139266				-6.31583	-6.81936	-5.62968	-5.36235	-5.71793	-5.36991	-5.46718	-8.87913			-0.0114156	-0.00744962	-0.020209	-0.0251487	-0.0187921	-0.0249944	-0.0230885	-0.00123656
	Suining	0.0205169	0.035801	0.295247	0.38657	0.216788	0.497089	0.219283	0.0204416				0.00126835	0.00155794	0.00430922	0.00509763	0.00379634	0.00531004	0.00374813	0.0017773				-6.67004	-6.46439	-5.447	-5.27898	-5.57372	-5.23816	-5.5865	-6.33266			-0.00845996	-0.0100711	-0.0234723	-0.0269103	-0.0211597	-0.0278148	-0.0209389	-0.011255
	Neijiang	0.0385294	0.0381054	0.295993	0.415093	0.169621	0.42326	0.243617	0.00722233				0.00238188	0.00165822	0.00432011	0.00547376	0.00297036	0.00452138	0.00416407	0.000627947				-6.03987	-6.40201	-5.44447	-5.20779	-5.81907	-5.39894	-5.48126	-7.37306			-0.0143862	-0.0106159	-0.0235207	-0.0285062	-0.0172847	-0.0244107	-0.0228243	-0.00462989
	Leshan	0.0553027	0.0793558	0.427554	0.432901	0.356143	0.657526	0.377482	0.0561254				0.0034188	0.00345329	0.00624028	0.0057086	0.00623669	0.00702387	0.00645217	0.00487984				-5.67847	-5.66843	-5.07673	-5.16578	-5.07731	-4.95844	-5.04334	-5.32264			-0.0194135	-0.0195747	-0.0316802	-0.0294894	-0.0316656	-0.0348274	-0.0325405	-0.0259736
	Nanchong	0.0122594	0.0270976	0.248557	0.360925	0.179975	0.235898	0.311839	0.0084274				0.000757874	0.00117919	0.00362777	0.00475946	0.00315167	0.00251993	0.00533015	0.000732722				-7.18499	-6.74292	-5.61914	-5.34762	-5.75982	-5.98353	-5.23438	-7.21874			-0.00544532	-0.00795122	-0.0203849	-0.0254518	-0.0181531	-0.015078	-0.0279	-0.00528933
	Meishan	0.0311375	0.0288372	0.337552	0.434488	0.361384	0.459699	0.269223	0.0160513				0.00192491	0.0012549	0.00492667	0.00572952	0.00632846	0.00491063	0.00460174	0.00139558				-6.25287	-6.6807	-5.31309	-5.16212	-5.0627	-5.31635	-5.38132	-6.57445			-0.0120362	-0.00838358	-0.0261759	-0.0295765	-0.0320391	-0.0261066	-0.0247635	-0.00917516
	Yibin	0.0609101	0.0977999	0.369974	0.426638	0.352605	0.549565	0.359868	0.0327348				0.00376545	0.00425591	0.00539988	0.005626	0.00617473	0.0058706	0.00615111	0.00284613				-5.58189	-5.45945	-5.22138	-5.18036	-5.08729	-5.1378	-5.09112	-5.8618			-0.0210183	-0.0232349	-0.0281948	-0.0291447	-0.0314126	-0.030162	-0.0313161	-0.0166834
	Guangan	0.0103477	0.01354	0.266084	0.420977	0.23991	0.480349	0.243766	0.0159189				0.000639692	0.000589214	0.00388357	0.00555135	0.00420125	0.00513122	0.00416662	0.00138407				-7.35452	-7.43672	-5.551	-5.19371	-5.47237	-5.27241	-5.48065	-6.58272			-0.00470463	-0.00438182	-0.0215577	-0.0288321	-0.0229908	-0.0270539	-0.0228358	-0.00911097
	Dazhou	0.0197069	0.0210922	0.246211	0.362252	0.165758	0.216017	0.291299	0.00199436				0.00121828	0.000917861	0.00359352	0.00477695	0.00290272	0.00230755	0.00497908	0.0001734				-6.71032	-6.99346	-5.62862	-5.34395	-5.84211	-6.07157	-5.30251	-8.65991			-0.00817503	-0.00641903	-0.0202266	-0.0255278	-0.016958	-0.0140104	-0.0264016	-0.00150163
	Yaan	0.105252	0.0747887	0.368611	0.397707	0.260304	0.527796	0.271739	0.00507463				0.00650665	0.00325455	0.00537999	0.0052445	0.00455838	0.00563807	0.00464474	0.000441214				-5.03493	-5.7277	-5.22507	-5.25058	-5.39079	-5.17821	-5.37202	-7.72598			-0.0327605	-0.0186411	-0.0281108	-0.0275366	-0.0245732	-0.0291951	-0.0249516	-0.00340881
	Bazhong	0.011461	0.00828945	0.124806	0.359684	0.154866	0.433252	0.247281	0.00215573				0.000708518	0.000360728	0.00182158	0.00474309	0.00271197	0.00462812	0.00422669	0.00018743				-7.25233	-7.92739	-6.30805	-5.35107	-5.91008	-5.3756	-5.46634	-8.5821			-0.00513841	-0.00285963	-0.0114906	-0.0253806	-0.0160279	-0.0248789	-0.0231045	-0.00160854
	Ziyang	0.0402921	0.0121826	0.219536	0.427568	0.222391	0.425425	0.220834	0.0121897				0.00249085	0.000530146	0.0032042	0.00563826	0.00389446	0.00454451	0.00377464	0.00105984				-5.99513	-7.54236	-5.74329	-5.17818	-5.5482	-5.39384	-5.57945	-6.84964			-0.014933	-0.00399855	-0.0184026	-0.0291959	-0.0216072	-0.0245123	-0.0210604	-0.0072595
2016	Chengdu	0.319649	0.36975	0.649768	0.559984	0.778764	0.956036	0.725112	0.376241				0.0197606	0.0160902	0.00948357	0.00738442	0.0136375	0.0102126	0.0123941	0.0327124				-3.92406	-4.12954	-4.65819	-4.90838	-4.29493	-4.58413	-4.39053	-3.42			-0.077542	-0.0664453	-0.0441763	-0.0362455	-0.0585722	-0.0468161	-0.0544167	-0.111876
	Zigong	0.0638202	0.0704512	0.340787	0.364133	0.193959	0.635254	0.313265	0.025466				0.00394535	0.00306579	0.00497389	0.00480176	0.00339656	0.00678595	0.00535453	0.00221415				-5.53522	-5.78745	-5.30355	-5.33877	-5.68499	-4.9929	-5.22981	-6.11289			-0.0218384	-0.0177431	-0.0263793	-0.0256355	-0.0193094	-0.0338816	-0.0280032	-0.0135348
	Panzhihua	0.11893	0.182323	0.617951	0.479982	0.55809	0.979767	0.267392	0.0290659				0.00735223	0.00793405	0.00901918	0.00632944	0.00977313	0.0104661	0.00457044	0.00252714				-4.91275	-4.83659	-4.7084	-5.06254	-4.62812	-4.55961	-5.38815	-5.98067			-0.0361197	-0.0383738	-0.0424659	-0.0320431	-0.0452312	-0.0477215	-0.0246262	-0.015114
	Luzhou	0.0877245	0.0323226	0.303329	0.377388	0.381866	0.590692	0.319057	0.0126303				0.00542311	0.00140657	0.00442717	0.00497655	0.00668714	0.00630994	0.00545354	0.00109815				-5.21709	-6.5666	-5.41999	-5.30302	-5.00757	-5.06563	-5.21149	-6.81413			-0.0282928	-0.00923637	-0.0239953	-0.0263907	-0.0334863	-0.0319638	-0.0284211	-0.00748291
	Deyang	0.0550399	0.261278	0.454489	0.382648	0.325611	0.567718	0.349703	0.0857162				0.00340255	0.0113699	0.00663341	0.00504591	0.00570202	0.00606452	0.00597735	0.00745261				-5.68323	-4.47678	-5.01564	-5.28918	-5.16693	-5.1053	-5.11978	-4.89919			-0.0193375	-0.0509007	-0.0332708	-0.0266887	-0.029462	-0.0309612	-0.0306027	-0.0365118
	Mianyang	0.106872	0.542649	0.36841	0.38917	0.245227	0.442253	0.423789	0.0629296				0.00660679	0.0236142	0.00537705	0.00513192	0.00429435	0.00472426	0.0072437	0.00547143				-5.01966	-3.74591	-5.22561	-5.27228	-5.45045	-5.35504	-4.92762	-5.20822			-0.0331638	-0.0884566	-0.0280984	-0.0270569	-0.0234062	-0.0252986	-0.0356942	-0.0284964
	Guangyuan	0.0365613	0.0209914	0.196239	0.293309	0.166776	0.405593	0.20401	0.00135852				0.00226021	0.000913471	0.00286416	0.00386782	0.00292054	0.00433266	0.00348707	0.000118117				-6.0923	-6.99826	-5.85548	-5.55507	-5.83599	-5.44157	-5.65869	-9.04383			-0.0137699	-0.00639271	-0.0167711	-0.021486	-0.0170442	-0.0235765	-0.0197323	-0.00106823
	Suining	0.0214097	0.0219375	0.240949	0.324868	0.186291	0.445837	0.179274	0.0230077				0.00132354	0.000954646	0.00351673	0.00428398	0.00326228	0.00476255	0.00306427	0.00200041				-6.62745	-6.95417	-5.65022	-5.45287	-5.72533	-5.34697	-5.78795	-6.2144			-0.00877169	-0.00663877	-0.0198703	-0.02336	-0.0186776	-0.0254652	-0.0177358	-0.0124314
	Neijiang	0.0215474	0.0286179	0.255821	0.351799	0.156462	0.422095	0.202136	0.00642546				0.00133206	0.00124535	0.00373379	0.00463911	0.00273993	0.00450893	0.00345505	0.000558663				-6.62103	-6.68834	-5.59033	-5.37323	-5.89982	-5.40169	-5.66792	-7.48996			-0.00881959	-0.00832934	-0.0208731	-0.024927	-0.0161651	-0.0243559	-0.0195829	-0.00418437
	Leshan	0.0308103	0.0629081	0.372154	0.367499	0.329926	0.641105	0.320851	0.0468493				0.00190469	0.00273755	0.00543171	0.00484615	0.00577758	0.00684846	0.0054842	0.00407332				-6.26344	-5.90069	-5.2155	-5.32957	-5.15377	-4.98373	-5.20588	-5.5033			-0.0119299	-0.0161534	-0.0283291	-0.0258279	-0.0297763	-0.0341309	-0.0285501	-0.0224167
	Nanchong	0.014533	0.016189	0.195599	0.299384	0.157293	0.163855	0.255019	0.00447945				0.00089843	0.000704488	0.00285482	0.00394793	0.00275448	0.00175034	0.00435896	0.000389467				-7.01486	-7.25804	-5.85874	-5.53456	-5.89453	-6.34794	-5.43552	-7.85073			-0.00630236	-0.0051132	-0.0167257	-0.0218501	-0.0162364	-0.0111111	-0.0236932	-0.0030576
	Meishan	0.0156516	0.0220783	0.281524	0.37034	0.346952	0.448822	0.229292	0.0116862				0.000967581	0.000960772	0.00410893	0.00488361	0.00607573	0.00479444	0.00391921	0.00101606				-6.94071	-6.94777	-5.49459	-5.32187	-5.10345	-5.3403	-5.54186	-6.89183			-0.0067157	-0.00667523	-0.0225769	-0.0259899	-0.0310072	-0.0256038	-0.0217198	-0.00700248
	Yibin	0.0582339	0.0898801	0.306469	0.362424	0.316969	0.499835	0.30785	0.0351713				0.0036	0.00391127	0.00447301	0.00477922	0.00555068	0.00533937	0.00526199	0.00305798				-5.62682	-5.54389	-5.40969	-5.34348	-5.19383	-5.23265	-5.24725	-5.79			-0.0202566	-0.0216837	-0.0241976	-0.0255377	-0.0288293	-0.0279391	-0.0276109	-0.0177057
	Guangan	0.0160171	0.0103739	0.223352	0.3579	0.21171	0.42112	0.206974	0.0270886				0.00099017	0.000451436	0.00325989	0.00471957	0.00370742	0.00449852	0.00353774	0.00235522				-6.91763	-7.70308	-5.72606	-5.35604	-5.59742	-5.40401	-5.64427	-6.05112			-0.00684964	-0.00347745	-0.0186663	-0.0252782	-0.020752	-0.02431	-0.019968	-0.0142517
	Dazhou	0.0199462	0.0169414	0.202519	0.299989	0.15153	0.167091	0.243811	0.00479373				0.00123307	0.000737229	0.00295583	0.0039559	0.00265356	0.00178491	0.00416739	0.000416792				-6.69825	-7.21261	-5.82398	-5.53255	-5.93185	-6.32839	-5.48047	-7.78292			-0.0082594	-0.00531735	-0.0172147	-0.0218862	-0.0157405	-0.0112956	-0.0228392	-0.00324386
	Yaan	0.0570451	0.0816415	0.327207	0.335125	0.234357	0.499438	0.230789	0.00512589				0.00352651	0.00355276	0.00477568	0.00441924	0.004104	0.00533513	0.0039448	0.000445671				-5.64745	-5.64003	-5.34422	-5.42179	-5.49579	-5.23344	-5.53536	-7.71593			-0.0199158	-0.0200377	-0.0255223	-0.0239602	-0.0225547	-0.0279211	-0.0218359	-0.00343877
	Bazhong	0.0168456	0.00790422	0.0968751	0.298253	0.145255	0.388377	0.195476	0.00676992				0.00104139	0.000343964	0.00141392	0.00393302	0.00254367	0.00414875	0.0033412	0.000588612				-6.8672	-7.97497	-6.56139	-5.53835	-5.97415	-5.48495	-5.70143	-7.43774			-0.00715144	-0.00274311	-0.00927729	-0.0217824	-0.0151963	-0.0227557	-0.0190496	-0.00437795
	Ziyang	0.0290593	0.00731882	0.195421	0.365343	0.204212	0.390363	0.182795	0.0139147				0.00179644	0.00031849	0.00285223	0.00481771	0.0035761	0.00416996	0.00312445	0.00120981				-6.32195	-8.05192	-5.85965	-5.33546	-5.63348	-5.47985	-5.7685	-6.71729			-0.011357	-0.00256445	-0.0167131	-0.0257047	-0.0201459	-0.0228508	-0.0180234	-0.00812667
2015	Chengdu	0.292044	0.357761	0.597343	0.496179	0.850116	0.976197	0.718036	0.374773				0.0180541	0.0155685	0.00871841	0.00654302	0.014887	0.010428	0.0122732	0.0325847				-4.01438	-4.16251	-4.74232	-5.02936	-4.20727	-4.56326	-4.40034	-3.42391			-0.072476	-0.064804	-0.0413455	-0.0329072	-0.0626336	-0.0475857	-0.0540061	-0.111567
	Zigong	0.129595	0.0502461	0.314906	0.306586	0.172176	0.627676	0.269456	0.0295565				0.0080115	0.00218653	0.00459615	0.0040429	0.0030151	0.006705	0.00460573	0.00256979				-4.82688	-6.12544	-5.38254	-5.51079	-5.80412	-5.0049	-5.38045	-5.96393			-0.0386705	-0.0133935	-0.024739	-0.0222796	-0.0175	-0.0335579	-0.0247809	-0.0153261
	Panzhihua	0.144134	0.197494	0.568583	0.414276	0.520922	0.979372	0.235776	0.0334063				0.00891032	0.00859426	0.00829864	0.00546298	0.00912225	0.0104619	0.00403004	0.00290451				-4.72055	-4.75666	-4.79166	-5.20976	-4.69704	-4.56001	-5.51398	-5.84149			-0.0420616	-0.04088	-0.0397643	-0.0284608	-0.0428475	-0.0477065	-0.0222216	-0.0169667
	Luzhou	0.0810457	0.0269633	0.268217	0.316809	0.351469	0.573356	0.263793	0.0118605				0.00501023	0.00117335	0.0039147	0.0041777	0.00615484	0.00612474	0.00450894	0.00103121				-5.29627	-6.74789	-5.54302	-5.47799	-5.09052	-5.09542	-5.40169	-6.87702			-0.0265355	-0.00791763	-0.0216993	-0.0228854	-0.0313313	-0.0312081	-0.0243559	-0.00709168
	Deyang	0.0724668	0.23191	0.397229	0.327156	0.282152	0.547736	0.293171	0.140275				0.00447988	0.0100919	0.00579768	0.00431415	0.00494097	0.00585107	0.00501108	0.0121962				-5.40816	-4.59602	-5.1503	-5.44586	-5.31019	-5.14113	-5.2961	-4.40663			-0.0242279	-0.0463827	-0.0298598	-0.0234942	-0.0262375	-0.0300811	-0.0265392	-0.0537442
	Mianyang	0.0989588	0.507845	0.318272	0.330349	0.23821	0.443099	0.365263	0.0886276				0.00611761	0.0220997	0.00464527	0.00435626	0.00417146	0.0047333	0.00624332	0.00770575				-5.09658	-3.81219	-5.37191	-5.43614	-5.47949	-5.35313	-5.07624	-4.86579			-0.0311789	-0.0842482	-0.024954	-0.0236813	-0.0228575	-0.025338	-0.0316926	-0.0374945
	Guangyuan	0.0323709	0.00845116	0.173581	0.237195	0.165459	0.38981	0.16613	0.00426161				0.00200116	0.000367765	0.00253347	0.00312785	0.00289747	0.00416406	0.0028396	0.000370526				-6.21403	-7.90807	-5.97816	-5.76741	-5.84392	-5.48126	-5.86409	-7.90059			-0.0124353	-0.00290831	-0.0151455	-0.0180396	-0.0169326	-0.0228243	-0.0166517	-0.00292738
	Suining	0.0160927	0.0177982	0.214512	0.273573	0.16033	0.435256	0.142075	0.0327321				0.000994847	0.000774517	0.00313086	0.00360756	0.00280765	0.00464952	0.00242845	0.0028459				-6.91292	-7.16327	-5.76645	-5.62472	-5.87541	-5.37099	-6.0205	-5.86188			-0.0068773	-0.00554808	-0.018054	-0.0202915	-0.0164961	-0.0249725	-0.0146205	-0.0166823
	Neijiang	0.0381434	0.0361395	0.226362	0.293957	0.140064	0.413653	0.160576	0.00636326				0.00235801	0.00157267	0.00330382	0.00387636	0.00245276	0.00441875	0.00274467	0.000553255				-6.04994	-6.45498	-5.71268	-5.55286	-6.01054	-5.4219	-5.8981	-7.49969			-0.0142658	-0.0101515	-0.0188737	-0.0215249	-0.0147424	-0.023958	-0.0161883	-0.00414924
	Leshan	0.0518684	0.0492926	0.351037	0.309053	0.298034	0.63865	0.26893	0.0436846				0.00320649	0.00214504	0.0051235	0.00407542	0.00521909	0.00682223	0.00459674	0.00379816				-5.74258	-6.1446	-5.27392	-5.50278	-5.25543	-4.98757	-5.38241	-5.57324			-0.0184135	-0.0131804	-0.0270209	-0.0224262	-0.0274286	-0.0340264	-0.0247415	-0.0211681
	Nanchong	0.01888	0.0072724	0.166969	0.245661	0.134885	0.135517	0.207192	0.00273756				0.00116715	0.00031647	0.00243696	0.00323948	0.00236207	0.00144763	0.00354146	0.000238018				-6.75319	-8.05828	-6.017	-5.73234	-6.04822	-6.53783	-5.64322	-8.34316			-0.00788201	-0.0025502	-0.0146632	-0.0185698	-0.0142863	-0.00946434	-0.0199852	-0.00198582
	Meishan	0.0154072	0.0150619	0.260194	0.30995	0.314766	0.433776	0.188863	0.0108059				0.000952468	0.000655444	0.00379761	0.00408726	0.00551209	0.00463371	0.00322817	0.000939522				-6.95645	-7.3302	-5.57338	-5.49988	-5.20081	-5.3744	-5.73584	-6.97014			-0.0066258	-0.00480453	-0.0211655	-0.0224794	-0.0286674	-0.0249034	-0.0185163	-0.0065486
	Yibin	0.0666805	0.0863883	0.272139	0.30502	0.288195	0.49333	0.260492	0.0340253				0.00412217	0.00375932	0.00397195	0.00402224	0.00504679	0.00526989	0.0044525	0.00295833				-5.49137	-5.58352	-5.5285	-5.51592	-5.289	-5.24575	-5.41429	-5.82313			-0.0226364	-0.0209902	-0.0219589	-0.0221864	-0.0266925	-0.0276445	-0.0241071	-0.0172268
	Guangan	0.0238065	0.00368026	0.205162	0.301458	0.182617	0.400511	0.170504	0.0534919				0.00147171	0.000160152	0.0029944	0.00397527	0.00319794	0.00427837	0.00291438	0.00465086				-6.52133	-8.73939	-5.81101	-5.52766	-5.74525	-5.45418	-5.8381	-5.3707			-0.00959752	-0.00139963	-0.0174005	-0.0219739	-0.018373	-0.023335	-0.0170144	-0.0249784
	Dazhou	0.0199911	0.0142436	0.174553	0.243909	0.138101	0.162306	0.198929	0.0105765				0.00123584	0.00061983	0.00254765	0.00321639	0.00241839	0.0017338	0.00340022	0.00091958				-6.696	-7.38606	-5.97258	-5.7395	-6.02465	-6.35744	-5.68391	-6.99159			-0.00827521	-0.00457811	-0.0152161	-0.0184604	-0.0145699	-0.0110225	-0.0193266	-0.00642933
	Yaan	0.168379	0.0773727	0.289843	0.281645	0.215197	0.482744	0.191316	0.00840148				0.0104091	0.00336699	0.00423035	0.003714	0.00376848	0.0051568	0.0032701	0.000730469				-4.56507	-5.69373	-5.46547	-5.59565	-5.58108	-5.26744	-5.72293	-7.22182			-0.0475185	-0.0191708	-0.0231209	-0.0207822	-0.0210322	-0.0271631	-0.0187146	-0.00527532
	Bazhong	0.0149653	0.00542954	0.0759596	0.242893	0.118033	0.377493	0.148892	0.00978819				0.000925152	0.000236275	0.00110865	0.00320298	0.00206696	0.00403248	0.00254496	0.000851036				-6.98555	-8.35051	-6.80461	-5.74367	-6.18167	-5.51337	-5.97364	-7.06906			-0.0064627	-0.00197302	-0.00754395	-0.0183969	-0.0127773	-0.0222326	-0.0152027	-0.00601602
	Ziyang	0.0378315	0.00586641	0.159183	0.310711	0.181641	0.242531	0.0691599	0.0154146				0.00233873	0.000255286	0.00232333	0.00409729	0.00318085	0.00259078	0.00118213	0.00134023				-6.05815	-8.27313	-6.06475	-5.49743	-5.75061	-5.9558	-6.74044	-6.61492			-0.0141684	-0.00211201	-0.0140904	-0.0225246	-0.0182918	-0.0154302	-0.00796806	-0.00886549
2014	Chengdu	0.188384	0.309698	0.602747	0.474856	0.779217	0.97188	0.662642	0.545674				0.0116459	0.013477	0.00879727	0.00626185	0.0136454	0.0103819	0.0113263	0.0474437				-4.4528	-4.30677	-4.73331	-5.07328	-4.29435	-4.56769	-4.48063	-3.04821			-0.0518568	-0.0580424	-0.0416403	-0.0317681	-0.0585983	-0.0474213	-0.050749	-0.144618
	Zigong	0.12144	0.0492517	0.299513	0.235184	0.158972	0.620947	0.228137	0.0400389				0.00750736	0.00214326	0.00437148	0.00310133	0.00278387	0.00663313	0.00389947	0.00348119				-4.89187	-6.14543	-5.43265	-5.77592	-5.88391	-5.01568	-5.54692	-5.66038			-0.0367251	-0.0131713	-0.0237487	-0.0179131	-0.01638	-0.0332696	-0.02163	-0.0197049
	Panzhihua	0.177538	0.186599	0.541541	0.334343	0.622509	0.981706	0.204198	0.0387661				0.0109753	0.00812016	0.00790395	0.00440892	0.0109012	0.0104869	0.00349029	0.00337052				-4.5121	-4.8134	-4.84039	-5.42413	-4.51888	-4.55763	-5.65777	-5.69269			-0.0495219	-0.0390856	-0.0382582	-0.0239145	-0.0492613	-0.0477952	-0.0197472	-0.0191873
	Luzhou	0.0555451	0.0243685	0.243	0.27957	0.314602	0.560389	0.216106	0.0103059				0.00343378	0.00106043	0.00354665	0.00368664	0.00550923	0.00598623	0.00369383	0.000896046				-5.67409	-6.84908	-5.64175	-5.60304	-5.20133	-5.11829	-5.60109	-7.01752			-0.0194836	-0.007263	-0.0200093	-0.0206564	-0.0286553	-0.0306393	-0.0206895	-0.00628802
	Deyang	0.105061	0.242273	0.375236	0.325817	0.262581	0.539576	0.245425	0.176039				0.00649483	0.0105429	0.00547668	0.00429649	0.00459825	0.00576391	0.00419498	0.0153058				-5.03675	-4.5523	-5.20726	-5.44996	-5.38208	-5.15614	-5.47387	-4.17952			-0.0327128	-0.0479945	-0.0285185	-0.0234157	-0.0247481	-0.0297195	-0.0229627	-0.0639709
	Mianyang	0.172259	0.443639	0.288398	0.282238	0.233634	0.425969	0.311191	0.0984326				0.010649	0.0193056	0.00420925	0.00372183	0.00409133	0.00455032	0.00531909	0.00855824				-4.54229	-3.94736	-5.47047	-5.59354	-5.49888	-5.39256	-5.23645	-4.76086			-0.0483708	-0.0762062	-0.0230266	-0.0208182	-0.0224978	-0.0245379	-0.0278532	-0.0407446
	Guangyuan	0.0422553	0.0113273	0.148862	0.156161	0.133436	0.369485	0.134986	0.0268998				0.00261221	0.000492923	0.00217268	0.00205926	0.0023367	0.00394694	0.00230727	0.00233881				-5.94756	-7.61516	-6.13179	-6.18541	-6.05901	-5.53481	-6.07169	-6.05811			-0.0155363	-0.00375369	-0.0133224	-0.0127374	-0.0141581	-0.0218456	-0.014009	-0.0141688
	Suining	0.0140326	0.0186589	0.186273	0.215156	0.116659	0.374481	0.110304	0.0320177				0.000867489	0.000811972	0.00271871	0.00283722	0.00204291	0.00400031	0.0018854	0.00278379				-7.04991	-7.11604	-5.9076	-5.86493	-6.19338	-5.52138	-6.27362	-5.88394			-0.00611572	-0.00577803	-0.016061	-0.0166401	-0.0126525	-0.0220873	-0.0118282	-0.0163796
	Neijiang	0.0143494	0.0248023	0.206098	0.224922	0.117535	0.42094	0.125773	0.0140678				0.000887075	0.00107931	0.00300806	0.002966	0.00205823	0.0044966	0.00214979	0.00122313				-7.02758	-6.83143	-5.80646	-5.82054	-6.18591	-5.40443	-6.14238	-6.70634			-0.00623399	-0.00737324	-0.0174662	-0.0172637	-0.012732	-0.0243016	-0.0132048	-0.00820273
	Leshan	0.0516974	0.0390799	0.318651	0.267778	0.270159	0.627894	0.223917	0.054477				0.00319592	0.00170062	0.00465081	0.00353114	0.00473095	0.00670733	0.00382734	0.00473651				-5.74588	-6.37676	-5.37071	-5.64613	-5.35363	-5.00455	-5.56558	-5.35245			-0.0183634	-0.0108445	-0.0249782	-0.0199373	-0.0253277	-0.0335672	-0.0213014	-0.025352
	Nanchong	0.0091538	0.0138236	0.150189	0.173927	0.114624	0.156946	0.16747	0.00713581				0.000565886	0.000601557	0.00219205	0.00229354	0.00200727	0.00167654	0.00286251	0.000620424				-7.47712	-7.41599	-6.12292	-6.07766	-6.21098	-6.39102	-5.85605	-7.38511			-0.0042312	-0.00446114	-0.0134218	-0.0139394	-0.0124671	-0.0107148	-0.016763	-0.0045819
	Meishan	0.0161045	0.0311141	0.237477	0.25051	0.280065	0.420093	0.154854	0.0174675				0.000995577	0.00135398	0.00346605	0.00330343	0.00490442	0.00448755	0.00264687	0.00151872				-6.91219	-6.60471	-5.66474	-5.71279	-5.31762	-5.40645	-5.93438	-6.48989			-0.00688162	-0.00894263	-0.0196343	-0.0188718	-0.0260798	-0.0242617	-0.0157075	-0.00985631
	Yibin	0.0650249	0.0896364	0.25754	0.272996	0.262376	0.486597	0.219369	0.0317125				0.00401982	0.00390067	0.00375887	0.00359996	0.00459466	0.00519796	0.00374961	0.00275725				-5.51652	-5.54661	-5.58364	-5.62683	-5.38286	-5.25949	-5.5861	-5.89352			-0.0221754	-0.0216355	-0.0209882	-0.0202564	-0.0247324	-0.0273386	-0.0209457	-0.0162499
	Guangan	0.0143218	0.00862684	0.19215	0.259472	0.138868	0.381238	0.139654	0.055189				0.000885373	0.00037541	0.00280449	0.00342162	0.00243183	0.00407249	0.00238706	0.00479842				-7.0295	-7.88749	-5.87653	-5.67764	-6.01911	-5.5035	-6.03769	-5.33947			-0.00622373	-0.00296104	-0.0164807	-0.0194267	-0.0146374	-0.0224129	-0.0144124	-0.025621
	Dazhou	0.0177016	0.00562245	0.154159	0.166467	0.122063	0.204797	0.160206	0.0092109				0.00109431	0.00024467	0.00224999	0.00219518	0.00213753	0.0021877	0.00273835	0.000800844				-6.81763	-8.3156	-6.09683	-6.12149	-6.14811	-6.1249	-5.9004	-7.12984			-0.00746059	-0.00203458	-0.0137178	-0.0134378	-0.0131417	-0.0133995	-0.0161574	-0.00570989
	Yaan	0.237395	0.0766467	0.253842	0.258418	0.187798	0.483426	0.154985	0.00791768				0.0146757	0.0033354	0.00370491	0.00340772	0.00328867	0.00516409	0.00264911	0.000688404				-4.22156	-5.70316	-5.5981	-5.68171	-5.71727	-5.26603	-5.93353	-7.28113			-0.0619543	-0.0190223	-0.0207404	-0.0193617	-0.0188022	-0.0271942	-0.0157186	-0.00501236
	Bazhong	0.0102375	0.00614291	0.0587887	0.16511	0.0891978	0.336431	0.10934	0.00838829				0.000632878	0.000267318	0.000858039	0.00217728	0.00156201	0.00359385	0.00186891	0.000729322				-7.36523	-8.22707	-7.06086	-6.12968	-6.46178	-5.62853	-6.2824	-7.2234			-0.00466129	-0.00219925	-0.00605849	-0.013346	-0.0100934	-0.0202281	-0.0117412	-0.00526818
	Ziyang	0.044619	0.00795589	0.139239	0.277311	0.157864	0.220733	0.0647423	0.0251909				0.00275833	0.000346213	0.00203224	0.00365686	0.00276447	0.00235793	0.00110662	0.00219023				-5.89313	-7.96846	-6.19862	-5.61115	-5.8909	-6.04997	-6.80645	-6.12375			-0.0162552	-0.00275878	-0.0125971	-0.0205192	-0.0162853	-0.0142654	-0.00753214	-0.0134124
2013	Chengdu	0.152056	0.286041	0.560548	0.403924	0.702424	0.957174	0.592649	0.517178				0.00940005	0.0124475	0.00818137	0.00532648	0.0123007	0.0102248	0.01013	0.0449661				-4.66704	-4.38623	-4.8059	-5.23507	-4.3981	-4.58294	-4.59226	-3.10185			-0.0438704	-0.0545977	-0.0393188	-0.0278845	-0.0540995	-0.0468596	-0.0465194	-0.139478
	Zigong	0.0757944	0.0432955	0.2847	0.18093	0.137311	0.594894	0.193098	0.0606732				0.00468559	0.00188407	0.00415529	0.0023859	0.00240456	0.00635482	0.00330055	0.00527524				-5.36326	-6.27432	-5.48337	-6.03818	-6.03039	-5.05854	-5.71366	-5.24473			-0.0251301	-0.0118213	-0.022785	-0.0144065	-0.0145004	-0.0321461	-0.0188583	-0.0276672
	Panzhihua	0.12743	0.157224	0.508728	0.270806	0.574733	0.975006	0.178354	0.0242318				0.00787772	0.00684184	0.00742503	0.00357107	0.0100646	0.0104153	0.00304855	0.00210684				-4.84372	-4.9847	-4.9029	-5.63489	-4.59873	-4.56448	-5.79309	-6.16257			-0.0381574	-0.0341045	-0.0364042	-0.0201226	-0.0462843	-0.0475404	-0.0176605	-0.0129835
	Luzhou	0.05203	0.0204509	0.206442	0.215952	0.293636	0.517426	0.175992	0.00850637				0.00321648	0.000889951	0.00301308	0.00284772	0.00514207	0.00552729	0.00300818	0.000739588				-5.73947	-7.02434	-5.80479	-5.86123	-5.2703	-5.19806	-5.80642	-7.20942			-0.0184609	-0.00625132	-0.0174903	-0.0166912	-0.0271003	-0.0287312	-0.0174667	-0.005332
	Deyang	0.0696156	0.228615	0.352661	0.265403	0.24982	0.50418	0.206054	0.154732				0.00430362	0.00994853	0.00514719	0.00349982	0.00437477	0.00538579	0.00352201	0.0134532				-5.4483	-4.61033	-5.2693	-5.65504	-5.4319	-5.22399	-5.64872	-4.30854			-0.0234474	-0.045866	-0.0271221	-0.0197916	-0.0237633	-0.0281353	-0.0198949	-0.0579635
	Mianyang	0.123345	0.4156	0.254648	0.223309	0.204164	0.392311	0.268056	0.0967503				0.00762514	0.0180855	0.00371667	0.00294473	0.00357527	0.00419077	0.0045818	0.00841197				-4.8763	-4.01265	-5.59493	-5.82774	-5.63372	-5.47487	-5.38566	-4.7781			-0.0371825	-0.0725706	-0.0207945	-0.0171611	-0.020142	-0.0229439	-0.024676	-0.0401932
	Guangyuan	0.0390792	0.00441513	0.127401	0.10793	0.110046	0.313142	0.108612	0.0224573				0.00241587	0.000192131	0.00185946	0.00142326	0.0019271	0.00334507	0.00185647	0.00195256				-6.0257	-8.55733	-6.28747	-6.55481	-6.25174	-5.70027	-6.28908	-6.23861			-0.0145573	-0.00164413	-0.0116913	-0.00932919	-0.0120477	-0.0190678	-0.0116755	-0.0121813
	Suining	0.0179907	0.0215787	0.143897	0.161164	0.0887386	0.321746	0.0845411	0.0285714				0.00111218	0.000939031	0.00210021	0.00212524	0.00155397	0.00343698	0.00144503	0.00248415				-6.80143	-6.97066	-6.16572	-6.15387	-6.46694	-5.67316	-6.53962	-5.99783			-0.00756441	-0.00654567	-0.0129493	-0.0130784	-0.0100494	-0.0194985	-0.00944998	-0.0148995
	Neijiang	0.00710457	0.0458672	0.181876	0.17106	0.0878947	0.389309	0.0975644	0.0161423				0.000439202	0.00199598	0.00265454	0.00225574	0.00153919	0.00415871	0.00166764	0.00140349				-7.73055	-6.21662	-5.93148	-6.09428	-6.4765	-5.48255	-6.39635	-6.56879			-0.00339528	-0.0124083	-0.0157454	-0.0137471	-0.00996855	-0.0228003	-0.0106668	-0.00921925
	Leshan	0.0427651	0.0357151	0.280908	0.211757	0.253899	0.612195	0.18909	0.0553111				0.00264373	0.0015542	0.00409994	0.0027924	0.00444621	0.00653964	0.00323206	0.00480903				-5.93557	-6.4668	-5.49678	-5.88085	-5.4157	-5.02987	-5.73463	-5.33726			-0.015692	-0.0100507	-0.0225365	-0.0164217	-0.0240793	-0.0328935	-0.0185347	-0.025667
	Nanchong	0.0115994	0.00889389	0.126714	0.120891	0.0893291	0.124578	0.132199	0.0173889				0.000717074	0.000387031	0.00184943	0.00159416	0.00156431	0.00133077	0.00225963	0.00151188				-7.24033	-7.857	-6.29288	-6.44141	-6.46031	-6.622	-6.09256	-6.4944			-0.00519186	-0.00304091	-0.0116382	-0.0102687	-0.0101059	-0.00881236	-0.0137669	-0.00981875
	Meishan	0.0154687	0.0163817	0.206548	0.19176	0.229304	0.374855	0.126857	0.0153264				0.000956269	0.000712876	0.00301464	0.00252871	0.00401552	0.00400431	0.00216833	0.00133255				-6.95247	-7.2462	-5.80428	-5.98005	-5.51759	-5.52039	-6.1338	-6.62066			-0.00664843	-0.00516564	-0.0174978	-0.0151218	-0.022156	-0.0221053	-0.0133001	-0.00882239
	Yibin	0.0647683	0.0410217	0.225343	0.21325	0.250447	0.465808	0.181391	0.0293129				0.00400396	0.00178512	0.00328895	0.00281209	0.00438576	0.00497589	0.00310046	0.00254862				-5.52047	-6.32827	-5.71719	-5.87383	-5.42939	-5.30315	-5.77621	-5.9722			-0.0221038	-0.0112967	-0.0188035	-0.0165177	-0.023812	-0.0263879	-0.0179089	-0.0152209
	Guangan	0.0124924	0.00578246	0.173629	0.199893	0.108165	0.323065	0.112614	0.0495792				0.000772277	0.000251633	0.00253416	0.00263596	0.00189415	0.00345107	0.00192487	0.00431067				-7.16617	-8.28754	-5.97789	-5.93851	-6.26898	-5.66907	-6.2529	-5.44666			-0.00553426	-0.00208542	-0.015149	-0.0156537	-0.0118744	-0.0195644	-0.012036	-0.0234788
	Dazhou	0.0156746	0.00424829	0.1297	0.11324	0.0929722	0.1683	0.128674	0.00915669				0.000968998	0.000184871	0.00189301	0.00149327	0.0016281	0.00179783	0.00219939	0.00079613				-6.93925	-8.59585	-6.26959	-6.50678	-6.42034	-6.32117	-6.11958	-7.13575			-0.00672412	-0.00158912	-0.0118684	-0.00971641	-0.010453	-0.0113644	-0.0134593	-0.00568098
	Yaan	0.0815059	0.0320528	0.216242	0.201061	0.148562	0.450367	0.125567	0.00712156				0.00503867	0.00139483	0.00315612	0.00265136	0.00260159	0.00481095	0.00214628	0.000619185				-5.29061	-6.57498	-5.75841	-5.93268	-5.95163	-5.33686	-6.14402	-7.38711			-0.0266577	-0.00917098	-0.0181742	-0.0157297	-0.0154837	-0.0256754	-0.0131868	-0.00457399
	Bazhong	0.00859586	0.00388681	0.0286537	0.113813	0.06283	0.276432	0.0794544	0.00712303				0.000531394	0.00016914	0.00041821	0.00150083	0.00110026	0.00295292	0.00135809	0.000619313				-7.54001	-8.68478	-7.77953	-6.50173	-6.81221	-5.82496	-6.60168	-7.3869			-0.00400671	-0.00146895	-0.00325347	-0.00975803	-0.00749522	-0.0172006	-0.00896566	-0.00457481
	Ziyang	0.048587	0.00898712	0.121606	0.217172	0.129621	0.162661	0.0440453	0.0244393				0.00300364	0.000391088	0.00177488	0.00286382	0.00226989	0.00173759	0.000752851	0.00212488				-5.80793	-7.84658	-6.33402	-5.8556	-6.08802	-6.35525	-7.19164	-6.15404			-0.0174449	-0.00306871	-0.0112421	-0.0167694	-0.0138192	-0.0110428	-0.00541424	-0.0130766
2012	Chengdu	0.141214	0.244183	0.521123	0.315085	0.626854	0.939173	0.526848	0.0809143				0.00872979	0.010626	0.00760595	0.00415497	0.0109773	0.0100325	0.00900524	0.00703511				-4.74101	-4.54445	-4.87882	-5.48345	-4.51193	-4.60192	-4.70995	-4.95684			-0.0413881	-0.0482894	-0.0371081	-0.0227836	-0.0495288	-0.0461689	-0.0424142	-0.0348719
	Zigong	0.0426039	0.0409144	0.248534	0.127229	0.110665	0.575068	0.15564	0.00820451				0.00263376	0.00178046	0.00362742	0.00167774	0.00193793	0.00614303	0.0026603	0.000713343				-5.93934	-6.33089	-5.61923	-6.39031	-6.24613	-5.09244	-5.92932	-7.24555			-0.0156428	-0.0112719	-0.0203833	-0.0107213	-0.0121046	-0.031283	-0.0157738	-0.00516856
	Panzhihua	0.0994011	0.120954	0.486627	0.215621	0.560321	0.974956	0.146468	0.00532912				0.00614495	0.0052635	0.00710247	0.00284336	0.00981219	0.0104147	0.00250353	0.000463341				-5.09212	-5.24696	-4.94731	-5.86277	-4.62413	-4.56453	-5.99006	-7.67705			-0.0312909	-0.0276174	-0.0351381	-0.0166699	-0.0453728	-0.0475385	-0.0149963	-0.00355709
	Luzhou	0.0121362	0.0195314	0.161613	0.161392	0.207296	0.504266	0.13359	0.000936654				0.000750254	0.00084994	0.00235878	0.00212824	0.00363011	0.0053867	0.00228341	8.14375e-05				-7.1951	-7.07034	-6.04961	-6.15246	-5.61849	-5.22382	-6.08208	-9.41567			-0.00539815	-0.00600937	-0.0142697	-0.0130939	-0.0203957	-0.0281392	-0.0138879	-0.000766789
	Deyang	0.0608672	0.214314	0.291159	0.204207	0.23036	0.449306	0.163676	0.0224025				0.0037628	0.00932619	0.00424955	0.00269284	0.00403401	0.00479961	0.00279767	0.00194779				-5.58259	-4.67493	-5.46094	-5.91716	-5.51299	-5.33922	-5.87897	-6.24106			-0.0210062	-0.0435993	-0.0232065	-0.015934	-0.0222395	-0.0256262	-0.0164474	-0.0121563
	Mianyang	0.0886999	0.364552	0.202768	0.161628	0.176456	0.398729	0.2217	0.0121253				0.00548341	0.0158641	0.00295946	0.00213137	0.00309006	0.00425934	0.00378945	0.00105423				-5.20603	-4.1437	-5.82275	-6.15099	-5.77957	-5.45864	-5.57553	-6.85494			-0.0285468	-0.0657359	-0.0172322	-0.01311	-0.0178592	-0.0232502	-0.0211282	-0.00722672
	Guangyuan	0.0248073	0.00482264	0.094114	0.0631899	0.090116	0.249573	0.0793923	0.00330535				0.00153358	0.000209865	0.00137362	0.000833275	0.00157809	0.002666	0.00135703	0.000287384				-6.48015	-8.46905	-6.5903	-7.09015	-6.45154	-5.92717	-6.60246	-8.15469			-0.00993785	-0.00177736	-0.00905259	-0.00590804	-0.0101811	-0.0158019	-0.00895972	-0.00234353
	Suining	0.0124014	0.0106385	0.121369	0.108004	0.0658795	0.139565	0.0576889	0.00353799				0.000766651	0.000462952	0.00177142	0.00142423	0.00115366	0.00149087	0.000986058	0.000307611				-7.17348	-7.67789	-6.33597	-6.55412	-6.76481	-6.50839	-6.9218	-8.08667			-0.00549955	-0.00355449	-0.0112237	-0.00933458	-0.00780432	-0.00970319	-0.00682529	-0.00248755
	Neijiang	0.00717074	0.0360011	0.16544	0.119207	0.06102	0.380006	0.067009	0.00203735				0.000443294	0.00156664	0.00241465	0.00157197	0.00106857	0.00405933	0.00114536	0.000177138				-7.72128	-6.45882	-6.0262	-6.45543	-6.84144	-5.50674	-6.77203	-8.63858			-0.00342279	-0.0101187	-0.0145512	-0.0101477	-0.00731052	-0.0223537	-0.00775644	-0.00153022
	Leshan	0.0375688	0.0248997	0.240973	0.152213	0.233958	0.594938	0.149669	0.0073254				0.00232249	0.00108355	0.00351708	0.00200721	0.00409701	0.00635529	0.00255824	0.000636908				-6.06511	-6.82752	-5.65013	-6.21101	-5.4975	-5.05847	-5.96844	-7.35888			-0.0140862	-0.00739793	-0.0198719	-0.0124668	-0.0225233	-0.032148	-0.0152687	-0.00468694
	Nanchong	0.00834059	0.00905935	0.0860441	0.0687917	0.0609747	0.0999834	0.0959243	0.00154252				0.000515613	0.000394232	0.00125584	0.000907144	0.00106777	0.00106805	0.0016396	0.000134115				-7.57015	-7.83857	-6.67995	-7.00521	-6.84218	-6.84192	-6.4133	-8.91681			-0.00390327	-0.00309021	-0.00838894	-0.00635473	-0.00730589	-0.00730752	-0.0105153	-0.00119588
	Meishan	0.00914978	0.0260973	0.173463	0.135618	0.164519	0.34234	0.0968633	0.00148668				0.000565637	0.00113567	0.00253174	0.00178838	0.00288102	0.00365697	0.00165565	0.000129259				-7.47756	-6.78054	-5.97885	-6.32645	-5.84961	-5.61112	-6.40356	-8.95369			-0.00422958	-0.00770042	-0.0151369	-0.0113141	-0.0168529	-0.0205197	-0.0106021	-0.00115735
	Yibin	0.0529677	0.0757311	0.177515	0.155501	0.194268	0.472551	0.142007	0.00431665				0.00327445	0.00329556	0.00259089	0.00205056	0.00340197	0.00504792	0.00242728	0.000375312				-5.72161	-5.71518	-5.95575	-6.18964	-5.6834	-5.28878	-6.02099	-7.88775			-0.0187351	-0.0188347	-0.0154307	-0.0126922	-0.0193347	-0.0266973	-0.0146146	-0.00296037
	Guangan	0.00764027	0.00133853	0.146077	0.141062	0.0836244	0.29372	0.0827013	0.0058993				0.00047232	5.82483e-05	0.00213204	0.00186016	0.00146441	0.0031376	0.00141359	0.000512915				-7.65785	-9.7508	-6.15068	-6.28709	-6.5263	-5.7643	-6.56163	-7.5754			-0.00361695	-0.000567967	-0.0131135	-0.011695	-0.00955717	-0.0180861	-0.00927542	-0.00388554
	Dazhou	0.0129331	0.00279746	0.107197	0.0615331	0.0732001	0.144523	0.0957878	0.000657675				0.000799521	0.000121736	0.00156457	0.000811426	0.00128186	0.00154383	0.00163727	5.71817e-05				-7.1315	-9.01366	-6.46015	-7.11672	-6.65944	-6.47349	-6.41472	-9.76928			-0.00570178	-0.00109729	-0.0101073	-0.00577469	-0.00853648	-0.00999399	-0.0105026	-0.000558623
	Yaan	0.180476	0.0347203	0.195788	0.143061	0.211391	0.44862	0.100772	0.000524079				0.011157	0.00151091	0.00285759	0.00188652	0.00370183	0.00479229	0.00172247	4.55662e-05				-4.49569	-6.49504	-5.85778	-6.27302	-5.59893	-5.34075	-6.364	-9.99635			-0.0501584	-0.00981342	-0.0167391	-0.0118342	-0.0207263	-0.0255944	-0.0109618	-0.000455495
	Bazhong	0.00485513	0.00176881	0.0168509	0.062848	0.0309126	0.0591197	0.0489427	0.000802758				0.000300143	7.69725e-05	0.000245945	0.000828766	0.000541333	0.000631533	0.000836561	6.97959e-05				-8.11125	-9.47206	-8.3104	-7.09557	-7.52148	-7.36736	-7.08621	-9.56993			-0.00243454	-0.000729088	-0.0020439	-0.00588057	-0.00407162	-0.00465273	-0.00592805	-0.000667943
	Ziyang	0.0421464	0.006971	0.100098	0.161523	0.09931	0.143472	0.0220176	0.00201812				0.00260548	0.000303354	0.00146097	0.00212998	0.00173909	0.00153261	0.00037634	0.000175465				-5.95014	-8.10061	-6.52866	-6.15164	-6.35439	-6.48078	-7.88502	-8.64807			-0.015503	-0.00245735	-0.00953815	-0.0131029	-0.0110509	-0.00993251	-0.00296745	-0.00151744
2011	Chengdu	0.106659	0.2016	0.444559	0.221927	0.561458	0.919696	0.455802	0.0668427				0.00659363	0.00877294	0.00648847	0.00292651	0.00983211	0.00982445	0.00779087	0.00581165				-5.02165	-4.73608	-5.03773	-5.83394	-4.6221	-4.62288	-4.8548	-5.14789			-0.0331109	-0.0415494	-0.0326872	-0.0170731	-0.045445	-0.0454173	-0.0378231	-0.0299177
	Zigong	0.0222898	0.0321745	0.209914	0.058987	0.0919278	0.560572	0.121119	0.00663462				0.00137795	0.00140012	0.00306376	0.000777852	0.00160981	0.00598819	0.00207024	0.000576848				-6.58716	-6.5712	-5.78811	-7.15897	-6.43164	-5.11797	-6.18009	-7.45793			-0.00907679	-0.00920047	-0.0177334	-0.00556862	-0.0103537	-0.0306473	-0.0127943	-0.0043021
	Panzhihua	0.0888757	0.0887406	0.462524	0.13481	0.481192	0.962708	0.116805	0.00541684				0.00549427	0.00386168	0.00675068	0.00177772	0.00842651	0.0102839	0.00199651	0.000470968				-5.20405	-5.55665	-4.99811	-6.33242	-4.77637	-4.57717	-6.21635	-7.66072			-0.0285925	-0.021458	-0.0337406	-0.0112573	-0.0402482	-0.0470713	-0.012411	-0.00360795
	Luzhou	0.00605031	0.0180444	0.128325	0.0861229	0.152386	0.477836	0.09583	0.000725				0.000374029	0.000785228	0.00187295	0.00113569	0.00266853	0.00510437	0.00163799	6.30353e-05				-7.89118	-7.14954	-6.28024	-6.78052	-5.92623	-5.27766	-6.41428	-9.67182			-0.00295153	-0.00561402	-0.0117626	-0.00770055	-0.0158143	-0.0269391	-0.0105065	-0.000609666
	Deyang	0.0376386	0.139223	0.244433	0.125236	0.1945	0.428145	0.121033	0.0207451				0.00232681	0.00605852	0.00356758	0.00165146	0.00340604	0.00457357	0.00206878	0.00180369				-6.06326	-5.10629	-5.63587	-6.4061	-5.68221	-5.38746	-6.1808	-6.31792			-0.014108	-0.0309366	-0.0201064	-0.0105794	-0.0193538	-0.0246399	-0.0127867	-0.0113956
	Mianyang	0.053689	0.304113	0.169528	0.0891336	0.134754	0.377338	0.174458	0.0101183				0.00331904	0.0132339	0.00247432	0.00117539	0.00235978	0.00403083	0.00298196	0.000879739				-5.70808	-4.32497	-6.00179	-6.74616	-6.04919	-5.51378	-5.81518	-7.03589			-0.0189454	-0.0572364	-0.0148503	-0.00792936	-0.0142747	-0.0222251	-0.0173406	-0.00618974
	Guangyuan	0.0202417	0.00539051	0.0662661	0.000684505	0.0692383	0.196702	0.054136	0.00289247				0.00125134	0.000234576	0.000967174	9.02645e-06	0.00121248	0.00210122	0.00092533	0.000251487				-6.68354	-8.35773	-6.94113	-11.6154	-6.71508	-6.16524	-6.98536	-8.28812			-0.00836336	-0.00196052	-0.00671328	-0.000104845	-0.00814193	-0.0129545	-0.00646376	-0.00208435
	Suining	0.0044329	0.00200275	0.0935097	0.0390275	0.0463654	0.0798718	0.0334287	0.00297663				0.000274041	8.71529e-05	0.0013648	0.00051465	0.000811939	0.000853213	0.000571386	0.000258803				-8.20223	-9.34785	-6.59675	-7.57202	-7.11609	-7.0665	-7.46745	-8.25944			-0.00224775	-0.000814692	-0.00900325	-0.00389694	-0.00577783	-0.00602923	-0.00426679	-0.00213757
	Neijiang	0	0.0304103	0.130399	0.052407	0.0392818	0.395449	0.0396393	0.00160756				0	0.00132335	0.00190322	0.000691082	0.000687892	0.0042243	0.000677542	0.00013977				0	-6.62759	-6.26421	-7.27725	-7.28188	-5.4669	-7.29704	-8.87552			0	-0.00877062	-0.0119221	-0.00502918	-0.00500915	-0.0230938	-0.00494405	-0.00124053
	Leshan	0.0299902	0.00807969	0.202899	0.0798185	0.192653	0.56978	0.116273	0.00615826				0.00185399	0.0003516	0.00296137	0.00105255	0.00337368	0.00608655	0.00198742	0.000535431				-6.29042	-7.95302	-5.8221	-6.85654	-5.69175	-5.10167	-6.22092	-7.53244			-0.0116624	-0.00279628	-0.0172414	-0.00721687	-0.0192022	-0.0310516	-0.0123636	-0.0040331
	Nanchong	0.00568692	0.00233549	0.0648086	0.00496715	0.0397257	0.0819504	0.0635172	0.00115397				0.000351564	0.000101633	0.000945901	6.5501e-05	0.000695666	0.000875417	0.00108568	0.000100332				-7.95312	-9.19415	-6.96337	-9.63344	-7.27064	-7.04081	-6.82555	-9.20703			-0.00279603	-0.000934425	-0.00658666	-0.000631	-0.00505794	-0.00616365	-0.00741035	-0.000923758
	Meishan	0.00544409	0.00225597	0.138789	0.0638645	0.0994736	0.319795	0.0677522	0.000977558				0.000336552	9.81722e-05	0.00202567	0.00084217	0.00174196	0.00341614	0.00115807	8.4994e-05				-7.99676	-9.22879	-6.20185	-7.07953	-6.35275	-5.67925	-6.761	-9.37293			-0.00269133	-0.00090601	-0.0125629	-0.00596217	-0.0110662	-0.0194011	-0.00782969	-0.000796643
	Yibin	0.0397457	0.0360405	0.139619	0.0826696	0.146584	0.45802	0.104218	0.00449799				0.00245707	0.00156836	0.00203778	0.00109015	0.00256694	0.0048927	0.00178136	0.000391078				-6.00879	-6.45773	-6.1959	-6.82144	-5.96504	-5.32001	-6.33038	-7.8466			-0.014764	-0.010128	-0.0126259	-0.00743639	-0.0153119	-0.0260292	-0.0112767	-0.00306864
	Guangan	0.000767622	0.0114454	0.115764	0.0682247	0.0622903	0.277056	0.0564729	0.00338915				4.74542e-05	0.000498066	0.00168961	0.000899667	0.00109081	0.00295959	0.000965273	0.00029467				-9.95575	-7.60478	-6.38325	-7.01349	-6.82083	-5.82271	-6.9431	-8.12965			-0.000472442	-0.00378768	-0.0107852	-0.0063098	-0.00744024	-0.0172328	-0.00670199	-0.00239557
	Dazhou	0.00683323	0.00248527	0.0859611	0.00139097	0.0470162	0.0960794	0.064511	0.000511733				0.000422428	0.00010815	0.00125463	1.83425e-05	0.000823336	0.00102635	0.00110266	4.44928e-05				-7.76949	-9.13199	-6.68092	-10.9063	-7.10215	-6.88175	-6.81003	-10.0202			-0.00328205	-0.000987627	-0.00838207	-0.000200049	-0.00584745	-0.00706306	-0.00750917	-0.000445826
	Yaan	0.0803741	0.0261284	0.159859	0.0714592	0.136706	0.400392	0.0721779	0.000351386				0.00496871	0.00113702	0.00233319	0.000942321	0.00239397	0.0042771	0.00123371	3.05513e-05				-5.3046	-6.77935	-6.06052	-6.96717	-6.0348	-5.45448	-6.69773	-10.3961			-0.026357	-0.00770823	-0.0141403	-0.0065653	-0.0144471	-0.0233294	-0.00826308	-0.000317615
	Bazhong	0.00116235	0	0	0	0	0	0.0216416	0				7.18561e-05	0	0	0	0	0	0.000369913	0				-9.54085	0	0	0	0	0	-7.90224	0			-0.000685568	0	0	0	0	0	-0.00292314	0
	Ziyang	0.0247599	0.00371026	0.0718713	0.0853076	0.0665605	0.135747	0	0.00130226				0.00153065	0.000161458	0.00104898	0.00112494	0.00116559	0.00145009	0	0.000113225				-6.48206	-8.73127	-6.85993	-6.79003	-6.75453	-6.53613	0	-9.08613			-0.00992177	-0.00140973	-0.00719595	-0.00763836	-0.00787301	-0.00947796	0	-0.00102878
[truncated: 4 more columns]

## Sheet: FAHP
Demonstration of weight calculation for X6,X7，X8
	Goal		Production resilience subsystem				Living resilience subsystem				Ecological resilience subsystem
	criterion layer		technological innovation	economy of urban	disaster resilience		urban population	social security	infrastructure		disaster reduction	response capabilities
	indicator layer		X1，X2	X3，X4，X5	X6，X7，X8		X9，X10	X11，X12，X13，X14，X15	X16，X17，X8，X9		X20，X21	X22，X23，X24，X25
StepI Calculate the weight of the criterion layer														StepII Calculate the weight of indicators
		R=													R=
		technological innovation				economy of urban				disaster resilience					X6				X7				X8
	technological innovation	0.5	0.5	0.5		0.45	0.45	0.45		0.35	0.38	0.4		X6	0.5	0.5	0.5		0.78	0.8	0.81		0.63	0.66	0.68
	economy of urban	0.55	0.55	0.55		0.5	0.5	0.5		0.45	0.46	0.48		X7	0.19	0.2	0.22		0.5	0.5	0.5		0.55	0.65	0.7
	disaster resilience	0.6	0.62	0.65		0.52	0.54	0.55		0.5	0.5	0.5		X8	0.32	0.34	0.37		0.3	0.35	0.45		0.5	0.5	0.5
		Step1													Step1
		constructing probability matrix B=(bij)mxn													constructing probability matrix B=(bij)mxn
			0.5	0.45	0.378333											0.5	0.798333	0.658333
			0.55	0.5	0.461667											0.201667	0.5	0.641667
			0.621667	0.538333	0.5											0.341667	0.358333	0.5
			0	0	0											0	0	0
			0	0	0											0	0	0
		Step2 fuzzy judgment matrix S													Step2 fuzzy judgment matrix S
			1	1	0.977876											1	0.993724	0.98731
			1	1	0.989209											0.97541	1	0.960526
			0.986631	0.990683	1											0.975728	0.931818	1
		Step3 adjustment judgment matrix T=B*S													Step3 adjustment judgment matrix T=B*S
			0.5	0.45	0.369963											0.5	0.793323	0.649979
			0.55	0.5	0.456685											0.196708	0.5	0.616338
			0.613356	0.533318	0.5											0.333374	0.333902	0.5
		Step4 fuzzy complementary judgment matrix													Step4 fuzzy complementary judgment matrix
			0.5	0.45	0.378304											0.5	0.798308	0.658303
			0.55	0.5	0.461683											0.201692	0.5	0.641218
			0.621696	0.538317	0.5											0.341697	0.358782	0.5
		SUM	1.3283	1.51168	1.66001										SUM	1.95661	1.34291	1.20048
		Step5 test their consistency													Step5 test their consistency
		p	0	0	0										p	0	1	1
			1	0	0											0	0	1
			1	1	0											0	0	0
		p2	0	0	0										p2	0	0	0
			1	0	0											1	0	0
			0	0	0											0	0	0
		p3	0	0	0										p3	0	0	0
			0	0	0											0	0	0
			0	0	0											0	0	0
		Consistency check passed													Consistency check passed
			0	0	0											0	1	1
			2	0	0											1	0	1
			1	1	0											0	0	0
		Step6 the weight of the indicator													Step6 the weight of the indicator
		n	3												n	3
			1													1
			1.3283	1.51168	1.66001											1.95661	1.34291	1.20048
			technological innovation	economy of urban	disaster resilience											X6	X7	X8
		wi	0.276101	0.337228	0.386671										wi	0.187743	0.108643	0.090285

## Sheet: FAHP-EM
Using game theory to optimize
	X1	X2	X3	X4	X5	X6	X7	X8	X9	X10	X11	X12	X13	X14	X15	X16	X17	X18	X19	X20	X21	X22	X23	X24	X25
FAHP	0.15	0.11	0.12	0.14	0.09	0.19	0.11	0.09	0.11	0.14	0.09	0.06	0.13	0.1	0.11	0.09	0.08	0.04	0.05	0.25	0.31	0.1	0.07	0.15	0.12
EM	0.194326	0.220394	0.0495848	0.0508619	0.0601807	0.0333364	0.0570914	0.334225	0.0217233	0.226429	0.0677521	0.110732	0.0691234	0.296876	0.0684445	0.0126537	0.0778214	0.018203	0.0302416	0.0436904	0.0984755	0.389697	0.42384	0.0229478	0.0213487
Linear combinations of different vectors
u	0.4444	0.333305		0.4444
	0.333305	0.728828		0.728828
	3.42496	-1.56629		0.380497	he	0.315375
	-1.56629	2.08835		0.825993	1.20649	0.684625
The most satisfied with the comprehensive weight:
	X1	X2	X3	X4	X5	X6	X7	X8	X9	X10	X11	X12	X13	X14	X15	X16	X17	X18	X19	X20	X21	X22	X23	X24	X25
FAHP-EM	0.180347	0.185579	0.071792	0.0789738	0.069585	0.0827442	0.0737775	0.257202	0.0495636	0.199171	0.0747686	0.0947324	0.0883224	0.234787	0.08155	0.0370468	0.0785085	0.0250772	0.0364729	0.108755	0.165185	0.298334	0.312248	0.0630169	0.0524609

## Sheet: GRA-TOPSIS-Production
	Step1	Basic data	X1	X2	X3	X4	X5	X6	X7	X8
2021	Chengdu		1	0.607565	1	1	1	1	1	1
2021	Zigong		0.126729	0.13886	0.644175	0.719758	0.312255	0.45006	0.598071	0.0439286
2021	Panzhihua		0.0491062	0.307294	0.98559	0.875921	0.920004	0.720532	0.467365	0.0878628
2021	Luzhou		0.115193	0.116511	0.548331	0.746558	0.534479	0.635701	0.604873	0.0782007
2021	Deyang		0.119899	0.516634	0.789091	0.740461	0.512619	0.654912	0.628631	0.106891
2021	Mianyang		0.485208	1	0.692773	0.750613	0.37635	0.62464	0.747675	0.132072
2021	Guangyuan		0.0234167	0.0688242	0.455082	0.641661	0.289365	0.330475	0.435947	0.0111614
2021	Suining		0.0581581	0.109929	0.522178	0.676284	0.380979	0.477584	0.385155	0.0455545
2021	Neijiang		0.015782	0.105516	0.48754	0.713932	0.254952	0.354703	0.42513	0.0244775
2021	Leshan		0.00815471	0.145812	0.706448	0.729287	0.497965	0.535512	0.604987	0.0750002
2021	Nanchong		0.0238457	0.0866032	0.430801	0.648829	0.290281	0.310038	0.547606	0.023931
2021	Meishan		0.0385295	0.105958	0.499022	0.723965	0.560155	0.463266	0.425186	0.0697318
2021	Yibin		0.223163	0.194958	0.690225	0.740852	0.664422	0.622404	0.553458	0.132213
2021	Guangan		0.00869133	0.0472452	0.394883	0.702124	0.326557	0.358408	0.393673	0.0187163
2021	Dazhou		0.0233953	0.0644361	0.395926	0.648017	0.274248	0.343661	0.491525	0.0245354
2021	Yaan		0.232386	0.141494	0.573335	0.678851	0.492755	0.285907	0.418852	0.0231013
2021	Bazhong		0.0389574	0.0183351	0.204712	0.641173	0.197565	0.0735445	0.344169	0.00499086
2021	Ziyang		0.110253	0.0419431	0.337516	0.684494	0.28155	0.255474	0.379251	0.0307303
2020	Chengdu		0.586909	0.53627	0.90098	0.893736	0.901208	0.965241	0.874132	0.880286
2020	Zigong		0.175759	0.116047	0.558036	0.635695	0.282888	0.417489	0.480341	0.0327292
2020	Panzhihua		0.11073	0.261723	0.878915	0.77845	0.687007	0.712549	0.376466	0.0644582
2020	Luzhou		0.105156	0.0943002	0.481709	0.655844	0.472933	0.596447	0.490417	0.0541767
2020	Deyang		0.129075	0.45337	0.694562	0.650927	0.449872	0.62097	0.511007	0.0865897
2020	Mianyang		0.1767	0.899829	0.615213	0.65935	0.328259	0.576853	0.613802	0.114258
2020	Guangyuan		0.0272257	0.0592761	0.392264	0.555711	0.24775	0.297368	0.345318	0.00275152
2020	Suining		0.0638099	0.0935139	0.453719	0.591932	0.321075	0.431398	0.304994	0.0335661
2020	Neijiang		0.0276261	0.0828266	0.418524	0.624011	0.225514	0.305157	0.335465	0.0160319
2020	Leshan		0.0122653	0.120706	0.627502	0.639646	0.449284	0.479231	0.486627	0.0402102
2020	Nanchong		0.0123619	0.0735229	0.373067	0.564067	0.261755	0.267689	0.436028	0.0161621
2020	Meishan		0.0205136	0.0742097	0.440779	0.638623	0.488475	0.426963	0.350602	0.0342549
2020	Yibin		0.183784	0.163599	0.606634	0.645827	0.520336	0.578093	0.453139	0.102576
2020	Guangan		0.0115953	0.0374161	0.353585	0.617018	0.29518	0.317911	0.311946	0.0110501
2020	Dazhou		0.0339949	0.0552028	0.343027	0.562598	0.222087	0.294966	0.395894	0.0125239
2020	Yaan		0.223308	0.117362	0.499259	0.59388	0.391616	0.226059	0.350403	0.0116117
2020	Bazhong		0.010988	0.016326	0.1835	0.557861	0.182478	0.181818	0.334715	0.00215667
2020	Ziyang		0.109867	0.0328721	0.29117	0.603636	0.250269	0.192169	0.298115	0.0208727
2019	Chengdu		0.71817	0.556044	0.881048	0.82235	0.902258	0.969729	0.924908	0.735303
2019	Zigong		0.215473	0.0851156	0.529987	0.578924	0.265762	0.493894	0.485854	0.0311805
2019	Panzhihua		0.127625	0.231778	0.855203	0.716785	0.629795	0.723082	0.387923	0.0672158
2019	Luzhou		0.124301	0.0666384	0.458222	0.595484	0.442163	0.662323	0.503236	0.0510109
2019	Deyang		0.0977355	0.387938	0.672734	0.594696	0.421524	0.679534	0.540896	0.10475
2019	Mianyang		0.324375	0.778358	0.582388	0.600807	0.303404	0.654947	0.630494	0.11094
2019	Guangyuan		0.0254731	0.0387492	0.356927	0.496325	0.219893	0.400251	0.344558	0.00675392
2019	Suining		0.0614927	0.0621911	0.431109	0.532427	0.266977	0.512049	0.309688	0.0324958
2019	Neijiang		0.0366113	0.0562546	0.397206	0.564123	0.209402	0.376216	0.341954	0.0111827
2019	Leshan		0.0221292	0.107194	0.577186	0.58033	0.431435	0.545309	0.499258	0.0474809
2019	Nanchong		0.0175756	0.0432116	0.354438	0.503358	0.232656	0.347918	0.438513	0.0291384
2019	Meishan		0.0132318	0.0436059	0.425279	0.582099	0.439614	0.482016	0.361064	0.0305146
2019	Yibin		0.121579	0.130536	0.56389	0.580801	0.452578	0.651279	0.466066	0.0794218
2019	Guangan		0.0197578	0.0214452	0.337339	0.5627	0.295467	0.396011	0.325909	0.0271599
2019	Dazhou		0.0211737	0.0345353	0.320535	0.505303	0.208875	0.371189	0.39913	0.00926707
2019	Yaan		0.194597	0.0963703	0.468804	0.537388	0.33886	0.335145	0.36018	0.0126585
2019	Bazhong		0.00897784	0.0117516	0.191285	0.501106	0.173914	0.391533	0.348434	0.0054396
2019	Ziyang		0.0966835	0.0154983	0.272222	0.568777	0.247443	0.309356	0.305219	0.0169007
2018	Chengdu		0.49985	0.489361	0.832687	0.723721	0.891988	0.978387	0.858949	0.648084
2018	Zigong		0.126219	0.0758092	0.47909	0.499367	0.256201	0.646656	0.417346	0.0323404
2018	Panzhihua		0.102767	0.237687	0.793914	0.628562	0.61124	0.979274	0.338735	0.0645348
2018	Luzhou		0.0673345	0.0572872	0.410999	0.513672	0.414596	0.625471	0.441528	0.0507664
2018	Deyang		0.0578164	0.328814	0.610912	0.515634	0.392673	0.63689	0.476025	0.0937228
2018	Mianyang		0.589757	0.639237	0.523078	0.520772	0.287619	0.54293	0.559371	0.138906
2018	Guangyuan		0.0248495	0.0313043	0.314195	0.420343	0.21151	0.468569	0.294691	0.00526651
2018	Suining		0.0343883	0.0541497	0.3784	0.452901	0.237957	0.521109	0.262513	0.0222834
2018	Neijiang		0.0389305	0.0310975	0.353455	0.483182	0.197092	0.432268	0.291235	0.0109978
2018	Leshan		0.0222741	0.0931488	0.514274	0.501103	0.401839	0.669181	0.437322	0.0594642
2018	Nanchong		0.021719	0.0321221	0.309941	0.426058	0.207208	0.274605	0.374274	0.00428004
2018	Meishan		0.0230294	0.0341048	0.386766	0.501981	0.405727	0.463163	0.31478	0.0379235
2018	Yibin		0.0346462	0.108758	0.494223	0.495895	0.413776	0.579412	0.41419	0.0548199
2018	Guangan		0.0114549	0.00887528	0.305308	0.485746	0.274715	0.50682	0.284689	0.0213439
2018	Dazhou		0.0177763	0.023485	0.286264	0.427962	0.191553	0.262623	0.34473	0.00249426
2018	Yaan		0.101003	0.0832596	0.408274	0.462567	0.309012	0.533594	0.312164	0.00721973
2018	Bazhong		0.00392994	0.00992659	0.17018	0.426228	0.15884	0.446664	0.304133	0.00458656
2018	Ziyang		0.0781953	0.0149317	0.243343	0.492503	0.243448	0.427588	0.263545	0.0139153
2017	Chengdu		0.367401	0.420461	0.7529	0.639291	0.82104	0.96938	0.79598	0.529403
2017	Zigong		0.0623766	0.0664624	0.408191	0.431482	0.215742	0.641214	0.36106	0.0301322
2017	Panzhihua		0.112765	0.215497	0.696138	0.55258	0.600365	0.985526	0.302415	0.0552488
2017	Luzhou		0.0700635	0.0451639	0.357259	0.442884	0.403318	0.614993	0.378951	0.0850335
2017	Deyang		0.0553945	0.304477	0.528043	0.447076	0.348963	0.607055	0.410629	0.0768674
2017	Mianyang		0.132268	0.571275	0.452759	0.452683	0.251303	0.498775	0.489018	0.0616455
2017	Guangyuan		0.0292376	0.0251036	0.24595	0.355647	0.187675	0.435725	0.247072	0.00160176
2017	Suining		0.0205169	0.035801	0.295247	0.38657	0.216788	0.497089	0.219283	0.0204416
2017	Neijiang		0.0385294	0.0381054	0.295993	0.415093	0.169621	0.42326	0.243617	0.00722233
2017	Leshan		0.0553027	0.0793558	0.427554	0.432901	0.356143	0.657526	0.377482	0.0561254
2017	Nanchong		0.0122594	0.0270976	0.248557	0.360925	0.179975	0.235898	0.311839	0.0084274
2017	Meishan		0.0311375	0.0288372	0.337552	0.434488	0.361384	0.459699	0.269223	0.0160513
2017	Yibin		0.0609101	0.0977999	0.369974	0.426638	0.352605	0.549565	0.359868	0.0327348
2017	Guangan		0.0103477	0.01354	0.266084	0.420977	0.23991	0.480349	0.243766	0.0159189
2017	Dazhou		0.0197069	0.0210922	0.246211	0.362252	0.165758	0.216017	0.291299	0.00199436
2017	Yaan		0.105252	0.0747887	0.368611	0.397707	0.260304	0.527796	0.271739	0.00507463
2017	Bazhong		0.011461	0.00828945	0.124806	0.359684	0.154866	0.433252	0.247281	0.00215573
2017	Ziyang		0.0402921	0.0121826	0.219536	0.427568	0.222391	0.425425	0.220834	0.0121897
2016	Chengdu		0.319649	0.36975	0.649768	0.559984	0.778764	0.956036	0.725112	0.376241
2016	Zigong		0.0638202	0.0704512	0.340787	0.364133	0.193959	0.635254	0.313265	0.025466
2016	Panzhihua		0.11893	0.182323	0.617951	0.479982	0.55809	0.979767	0.267392	0.0290659
2016	Luzhou		0.0877245	0.0323226	0.303329	0.377388	0.381866	0.590692	0.319057	0.0126303
2016	Deyang		0.0550399	0.261278	0.454489	0.382648	0.325611	0.567718	0.349703	0.0857162
2016	Mianyang		0.106872	0.542649	0.36841	0.38917	0.245227	0.442253	0.423789	0.0629296
2016	Guangyuan		0.0365613	0.0209914	0.196239	0.293309	0.166776	0.405593	0.20401	0.00135852
2016	Suining		0.0214097	0.0219375	0.240949	0.324868	0.186291	0.445837	0.179274	0.0230077
2016	Neijiang		0.0215474	0.0286179	0.255821	0.351799	0.156462	0.422095	0.202136	0.00642546
2016	Leshan		0.0308103	0.0629081	0.372154	0.367499	0.329926	0.641105	0.320851	0.0468493
2016	Nanchong		0.014533	0.016189	0.195599	0.299384	0.157293	0.163855	0.255019	0.00447945
2016	Meishan		0.0156516	0.0220783	0.281524	0.37034	0.346952	0.448822	0.229292	0.0116862
2016	Yibin		0.0582339	0.0898801	0.306469	0.362424	0.316969	0.499835	0.30785	0.0351713
2016	Guangan		0.0160171	0.0103739	0.223352	0.3579	0.21171	0.42112	0.206974	0.0270886
2016	Dazhou		0.0199462	0.0169414	0.202519	0.299989	0.15153	0.167091	0.243811	0.00479373
2016	Yaan		0.0570451	0.0816415	0.327207	0.335125	0.234357	0.499438	0.230789	0.00512589
2016	Bazhong		0.0168456	0.00790422	0.0968751	0.298253	0.145255	0.388377	0.195476	0.00676992
2016	Ziyang		0.0290593	0.00731882	0.195421	0.365343	0.204212	0.390363	0.182795	0.0139147
2015	Chengdu		0.292044	0.357761	0.597343	0.496179	0.850116	0.976197	0.718036	0.374773
2015	Zigong		0.129595	0.0502461	0.314906	0.306586	0.172176	0.627676	0.269456	0.0295565
2015	Panzhihua		0.144134	0.197494	0.568583	0.414276	0.520922	0.979372	0.235776	0.0334063
2015	Luzhou		0.0810457	0.0269633	0.268217	0.316809	0.351469	0.573356	0.263793	0.0118605
2015	Deyang		0.0724668	0.23191	0.397229	0.327156	0.282152	0.547736	0.293171	0.140275
2015	Mianyang		0.0989588	0.507845	0.318272	0.330349	0.23821	0.443099	0.365263	0.0886276
2015	Guangyuan		0.0323709	0.00845116	0.173581	0.237195	0.165459	0.38981	0.16613	0.00426161
2015	Suining		0.0160927	0.0177982	0.214512	0.273573	0.16033	0.435256	0.142075	0.0327321
2015	Neijiang		0.0381434	0.0361395	0.226362	0.293957	0.140064	0.413653	0.160576	0.00636326
2015	Leshan		0.0518684	0.0492926	0.351037	0.309053	0.298034	0.63865	0.26893	0.0436846
2015	Nanchong		0.01888	0.0072724	0.166969	0.245661	0.134885	0.135517	0.207192	0.00273756
2015	Meishan		0.0154072	0.0150619	0.260194	0.30995	0.314766	0.433776	0.188863	0.0108059
2015	Yibin		0.0666805	0.0863883	0.272139	0.30502	0.288195	0.49333	0.260492	0.0340253
2015	Guangan		0.0238065	0.00368026	0.205162	0.301458	0.182617	0.400511	0.170504	0.0534919
2015	Dazhou		0.0199911	0.0142436	0.174553	0.243909	0.138101	0.162306	0.198929	0.0105765
2015	Yaan		0.168379	0.0773727	0.289843	0.281645	0.215197	0.482744	0.191316	0.00840148
2015	Bazhong		0.0149653	0.00542954	0.0759596	0.242893	0.118033	0.377493	0.148892	0.00978819
2015	Ziyang		0.0378315	0.00586641	0.159183	0.310711	0.181641	0.242531	0.0691599	0.0154146
2014	Chengdu		0.188384	0.309698	0.602747	0.474856	0.779217	0.97188	0.662642	0.545674
2014	Zigong		0.12144	0.0492517	0.299513	0.235184	0.158972	0.620947	0.228137	0.0400389
2014	Panzhihua		0.177538	0.186599	0.541541	0.334343	0.622509	0.981706	0.204198	0.0387661
2014	Luzhou		0.0555451	0.0243685	0.243	0.27957	0.314602	0.560389	0.216106	0.0103059
2014	Deyang		0.105061	0.242273	0.375236	0.325817	0.262581	0.539576	0.245425	0.176039
2014	Mianyang		0.172259	0.443639	0.288398	0.282238	0.233634	0.425969	0.311191	0.0984326
2014	Guangyuan		0.0422553	0.0113273	0.148862	0.156161	0.133436	0.369485	0.134986	0.0268998
2014	Suining		0.0140326	0.0186589	0.186273	0.215156	0.116659	0.374481	0.110304	0.0320177
2014	Neijiang		0.0143494	0.0248023	0.206098	0.224922	0.117535	0.42094	0.125773	0.0140678
2014	Leshan		0.0516974	0.0390799	0.318651	0.267778	0.270159	0.627894	0.223917	0.054477
2014	Nanchong		0.0091538	0.0138236	0.150189	0.173927	0.114624	0.156946	0.16747	0.00713581
2014	Meishan		0.0161045	0.0311141	0.237477	0.25051	0.280065	0.420093	0.154854	0.0174675
2014	Yibin		0.0650249	0.0896364	0.25754	0.272996	0.262376	0.486597	0.219369	0.0317125
2014	Guangan		0.0143218	0.00862684	0.19215	0.259472	0.138868	0.381238	0.139654	0.055189
2014	Dazhou		0.0177016	0.00562245	0.154159	0.166467	0.122063	0.204797	0.160206	0.0092109
2014	Yaan		0.237395	0.0766467	0.253842	0.258418	0.187798	0.483426	0.154985	0.00791768
2014	Bazhong		0.0102375	0.00614291	0.0587887	0.16511	0.0891978	0.336431	0.10934	0.00838829
2014	Ziyang		0.044619	0.00795589	0.139239	0.277311	0.157864	0.220733	0.0647423	0.0251909
2013	Chengdu		0.152056	0.286041	0.560548	0.403924	0.702424	0.957174	0.592649	0.517178
2013	Zigong		0.0757944	0.0432955	0.2847	0.18093	0.137311	0.594894	0.193098	0.0606732
2013	Panzhihua		0.12743	0.157224	0.508728	0.270806	0.574733	0.975006	0.178354	0.0242318
2013	Luzhou		0.05203	0.0204509	0.206442	0.215952	0.293636	0.517426	0.175992	0.00850637
2013	Deyang		0.0696156	0.228615	0.352661	0.265403	0.24982	0.50418	0.206054	0.154732
2013	Mianyang		0.123345	0.4156	0.254648	0.223309	0.204164	0.392311	0.268056	0.0967503
2013	Guangyuan		0.0390792	0.00441513	0.127401	0.10793	0.110046	0.313142	0.108612	0.0224573
2013	Suining		0.0179907	0.0215787	0.143897	0.161164	0.0887386	0.321746	0.0845411	0.0285714
2013	Neijiang		0.00710457	0.0458672	0.181876	0.17106	0.0878947	0.389309	0.0975644	0.0161423
2013	Leshan		0.0427651	0.0357151	0.280908	0.211757	0.253899	0.612195	0.18909	0.0553111
2013	Nanchong		0.0115994	0.00889389	0.126714	0.120891	0.0893291	0.124578	0.132199	0.0173889
2013	Meishan		0.0154687	0.0163817	0.206548	0.19176	0.229304	0.374855	0.126857	0.0153264
2013	Yibin		0.0647683	0.0410217	0.225343	0.21325	0.250447	0.465808	0.181391	0.0293129
2013	Guangan		0.0124924	0.00578246	0.173629	0.199893	0.108165	0.323065	0.112614	0.0495792
2013	Dazhou		0.0156746	0.00424829	0.1297	0.11324	0.0929722	0.1683	0.128674	0.00915669
2013	Yaan		0.0815059	0.0320528	0.216242	0.201061	0.148562	0.450367	0.125567	0.00712156
2013	Bazhong		0.00859586	0.00388681	0.0286537	0.113813	0.06283	0.276432	0.0794544	0.00712303
2013	Ziyang		0.048587	0.00898712	0.121606	0.217172	0.129621	0.162661	0.0440453	0.0244393
2012	Chengdu		0.141214	0.244183	0.521123	0.315085	0.626854	0.939173	0.526848	0.0809143
2012	Zigong		0.0426039	0.0409144	0.248534	0.127229	0.110665	0.575068	0.15564	0.00820451
2012	Panzhihua		0.0994011	0.120954	0.486627	0.215621	0.560321	0.974956	0.146468	0.00532912
2012	Luzhou		0.0121362	0.0195314	0.161613	0.161392	0.207296	0.504266	0.13359	0.000936654
2012	Deyang		0.0608672	0.214314	0.291159	0.204207	0.23036	0.449306	0.163676	0.0224025
2012	Mianyang		0.0886999	0.364552	0.202768	0.161628	0.176456	0.398729	0.2217	0.0121253
2012	Guangyuan		0.0248073	0.00482264	0.094114	0.0631899	0.090116	0.249573	0.0793923	0.00330535
2012	Suining		0.0124014	0.0106385	0.121369	0.108004	0.0658795	0.139565	0.0576889	0.00353799
2012	Neijiang		0.00717074	0.0360011	0.16544	0.119207	0.06102	0.380006	0.067009	0.00203735
2012	Leshan		0.0375688	0.0248997	0.240973	0.152213	0.233958	0.594938	0.149669	0.0073254
2012	Nanchong		0.00834059	0.00905935	0.0860441	0.0687917	0.0609747	0.0999834	0.0959243	0.00154252
2012	Meishan		0.00914978	0.0260973	0.173463	0.135618	0.164519	0.34234	0.0968633	0.00148668
2012	Yibin		0.0529677	0.0757311	0.177515	0.155501	0.194268	0.472551	0.142007	0.00431665
2012	Guangan		0.00764027	0.00133853	0.146077	0.141062	0.0836244	0.29372	0.0827013	0.0058993
2012	Dazhou		0.0129331	0.00279746	0.107197	0.0615331	0.0732001	0.144523	0.0957878	0.000657675
2012	Yaan		0.180476	0.0347203	0.195788	0.143061	0.211391	0.44862	0.100772	0.000524079
2012	Bazhong		0.00485513	0.00176881	0.0168509	0.062848	0.0309126	0.0591197	0.0489427	0.000802758
2012	Ziyang		0.0421464	0.006971	0.100098	0.161523	0.09931	0.143472	0.0220176	0.00201812
2011	Chengdu		0.106659	0.2016	0.444559	0.221927	0.561458	0.919696	0.455802	0.0668427
2011	Zigong		0.0222898	0.0321745	0.209914	0.058987	0.0919278	0.560572	0.121119	0.00663462
2011	Panzhihua		0.0888757	0.0887406	0.462524	0.13481	0.481192	0.962708	0.116805	0.00541684
2011	Luzhou		0.00605031	0.0180444	0.128325	0.0861229	0.152386	0.477836	0.09583	0.000725
2011	Deyang		0.0376386	0.139223	0.244433	0.125236	0.1945	0.428145	0.121033	0.0207451
2011	Mianyang		0.053689	0.304113	0.169528	0.0891336	0.134754	0.377338	0.174458	0.0101183
2011	Guangyuan		0.0202417	0.00539051	0.0662661	0.000684505	0.0692383	0.196702	0.054136	0.00289247
2011	Suining		0.0044329	0.00200275	0.0935097	0.0390275	0.0463654	0.0798718	0.0334287	0.00297663
2011	Neijiang		0	0.0304103	0.130399	0.052407	0.0392818	0.395449	0.0396393	0.00160756
2011	Leshan		0.0299902	0.00807969	0.202899	0.0798185	0.192653	0.56978	0.116273	0.00615826
2011	Nanchong		0.00568692	0.00233549	0.0648086	0.00496715	0.0397257	0.0819504	0.0635172	0.00115397
2011	Meishan		0.00544409	0.00225597	0.138789	0.0638645	0.0994736	0.319795	0.0677522	0.000977558
2011	Yibin		0.0397457	0.0360405	0.139619	0.0826696	0.146584	0.45802	0.104218	0.00449799
2011	Guangan		0.000767622	0.0114454	0.115764	0.0682247	0.0622903	0.277056	0.0564729	0.00338915
2011	Dazhou		0.00683323	0.00248527	0.0859611	0.00139097	0.0470162	0.0960794	0.064511	0.000511733
2011	Yaan		0.0803741	0.0261284	0.159859	0.0714592	0.136706	0.400392	0.0721779	0.000351386
2011	Bazhong		0.00116235	0	0	0	0	0	0.0216416	0
2011	Ziyang		0.0247599	0.00371026	0.0718713	0.0853076	0.0665605	0.135747	0	0.00130226
	Step2 Weighted normalization	wj(FAHP-EM)	0.180347	0.185579	0.071792	0.0789738	0.069585	0.0827442	0.0737775	0.257202
2021	Chengdu	zij	0.180347	0.112751	0.071792	0.0789738	0.069585	0.0827442	0.0737775	0.257202
2021	Zigong		0.0228552	0.0257695	0.0462466	0.0568421	0.0217283	0.0372399	0.0441242	0.0112985
2021	Panzhihua		0.00885615	0.0570273	0.0707575	0.0691748	0.0640184	0.0596199	0.034481	0.0225985
2021	Luzhou		0.0207747	0.021622	0.0393658	0.0589585	0.0371917	0.0526006	0.044626	0.0201134
2021	Deyang		0.0216233	0.0958762	0.0566504	0.058477	0.0356706	0.0541902	0.0463788	0.0274925
2021	Mianyang		0.0875057	0.185579	0.0497355	0.0592788	0.0261883	0.0516854	0.0551616	0.0339693
2021	Guangyuan		0.00422312	0.0127723	0.0326712	0.0506745	0.0201355	0.0273449	0.0321631	0.00287073
2021	Suining		0.0104886	0.0204005	0.0374882	0.0534087	0.0265104	0.0395173	0.0284157	0.0117167
2021	Neijiang		0.00284623	0.0195816	0.0350014	0.0563819	0.0177408	0.0293496	0.031365	0.00629567
2021	Leshan		0.00147067	0.0270596	0.0507173	0.0575946	0.0346509	0.0443105	0.0446344	0.0192902
2021	Nanchong		0.00430049	0.0160717	0.0309281	0.0512405	0.0201992	0.0256539	0.040401	0.0061551
2021	Meishan		0.00694867	0.0196635	0.0358258	0.0571743	0.0389784	0.0383326	0.0313692	0.0179352
2021	Yibin		0.0402468	0.0361801	0.0495526	0.0585079	0.0462338	0.0515003	0.0408327	0.0340054
2021	Guangan		0.00156745	0.0087677	0.0283494	0.0554494	0.0227235	0.0296562	0.0290442	0.00481388
2021	Dazhou		0.00421926	0.011958	0.0284243	0.0511764	0.0190835	0.028436	0.0362635	0.00631055
2021	Yaan		0.04191	0.0262582	0.0411608	0.0536115	0.0342884	0.0236572	0.0309018	0.00594169
2021	Bazhong		0.00702585	0.00340261	0.0146967	0.0506359	0.0137476	0.00608538	0.0253919	0.00128366
2021	Ziyang	zij	0.0198838	0.00778375	0.024231	0.0540571	0.0195917	0.021139	0.0279802	0.00790391
2020	Chengdu		0.105847	0.0995202	0.0646831	0.0705818	0.0627106	0.0798681	0.0644913	0.226411
2020	Zigong		0.0316975	0.0215359	0.0400625	0.0502033	0.0196847	0.0345448	0.0354384	0.00841803
2020	Panzhihua		0.0199697	0.0485703	0.063099	0.0614772	0.0478054	0.0589594	0.0277747	0.0165788
2020	Luzhou		0.0189644	0.0175001	0.0345829	0.0517946	0.032909	0.0493525	0.0361817	0.0139344
2020	Deyang		0.0232782	0.0841357	0.049864	0.0514062	0.0313043	0.0513817	0.0377008	0.0222711
2020	Mianyang		0.0318672	0.166989	0.0441674	0.0520714	0.0228419	0.0477313	0.0452847	0.0293875
2020	Guangyuan		0.00491006	0.0110004	0.0281614	0.0438867	0.0172397	0.0246055	0.0254767	0.000707698
2020	Suining		0.0115079	0.0173542	0.0325734	0.0467471	0.022342	0.0356957	0.0225017	0.00863328
2020	Neijiang		0.00498228	0.0153708	0.0300467	0.0492806	0.0156924	0.02525	0.0247498	0.00412343
2020	Leshan		0.00221201	0.0224004	0.0450496	0.0505153	0.0312634	0.0396536	0.0359021	0.0103421
2020	Nanchong		0.00222943	0.0136443	0.0267832	0.0445465	0.0182142	0.0221497	0.0321691	0.00415692
2020	Meishan		0.00369955	0.0137717	0.0316444	0.0504345	0.0339906	0.0353287	0.0258665	0.00881044
2020	Yibin		0.0331449	0.0303605	0.0435514	0.0510035	0.0362076	0.0478339	0.0334315	0.0263828
2020	Guangan		0.00209117	0.00694362	0.0253846	0.0487283	0.0205401	0.0263053	0.0230146	0.00284212
2020	Dazhou		0.00613086	0.0102445	0.0246266	0.0444306	0.0154539	0.0244067	0.029208	0.00322118
2020	Yaan		0.0402729	0.0217799	0.0358428	0.046901	0.0272506	0.0187051	0.0258519	0.00298655
2020	Bazhong	zij	0.00198165	0.00302975	0.0131738	0.0440564	0.0126977	0.0150444	0.0246944	0.000554701
2020	Ziyang		0.0198141	0.00610036	0.0209037	0.0476715	0.017415	0.0159009	0.0219942	0.00536851
2019	Chengdu		0.12952	0.10319	0.0632522	0.0649441	0.0627836	0.0802395	0.0682373	0.189121
2019	Zigong		0.0388598	0.0157956	0.0380488	0.0457198	0.018493	0.0408668	0.0358451	0.00801969
2019	Panzhihua		0.0230168	0.0430131	0.0613967	0.0566073	0.0438242	0.0598309	0.02862	0.0172881
2019	Luzhou		0.0224173	0.0123667	0.0328967	0.0470277	0.0307679	0.0548035	0.0371275	0.0131201
2019	Deyang		0.0176263	0.071993	0.0482969	0.0469654	0.0293317	0.0562275	0.0399059	0.026942
2019	Mianyang		0.0585	0.144447	0.0418108	0.0474481	0.0211124	0.0541931	0.0465162	0.0285339
2019	Guangyuan		0.00459399	0.00719103	0.0256245	0.0391967	0.0153013	0.0331184	0.0254206	0.00173712
2019	Suining		0.01109	0.0115413	0.0309502	0.0420478	0.0185776	0.0423691	0.022848	0.00835798
2019	Neijiang		0.00660272	0.0104397	0.0285162	0.044551	0.0145712	0.0311297	0.0252285	0.00287622
2019	Leshan		0.00399093	0.0198928	0.0414373	0.0458309	0.0300214	0.0451212	0.036834	0.0122122
2019	Nanchong		0.00316971	0.00801915	0.0254458	0.0397521	0.0161894	0.0287882	0.0323524	0.00749447
2019	Meishan		0.00238631	0.00809232	0.0305316	0.0459706	0.0305905	0.039884	0.0266384	0.00784843
2019	Yibin		0.0219264	0.0242246	0.0404828	0.0458681	0.0314927	0.0538896	0.0343852	0.0204275
2019	Guangan		0.00356325	0.00397977	0.0242182	0.0444386	0.02056	0.0327676	0.0240447	0.00698558
2019	Dazhou		0.00381861	0.00640902	0.0230119	0.0399057	0.0145345	0.0307138	0.0294468	0.00238351
2019	Yaan	zij	0.0350949	0.0178843	0.0336564	0.0424396	0.0235795	0.0277313	0.0265732	0.00325579
2019	Bazhong		0.00161912	0.00218085	0.0137328	0.0395743	0.0121018	0.0323971	0.0257066	0.00139908
2019	Ziyang		0.0174365	0.00287616	0.0195434	0.0449185	0.0172183	0.0255974	0.0225183	0.00434689
2018	Chengdu		0.0901462	0.0908148	0.0597803	0.057155	0.062069	0.0809559	0.0633711	0.166689
2018	Zigong		0.0227632	0.0140686	0.0343948	0.0394369	0.0178277	0.0535071	0.0307907	0.00831802
2018	Panzhihua		0.0185338	0.0441096	0.0569966	0.0496399	0.0425331	0.0810293	0.024991	0.0165985
2018	Luzhou		0.0121436	0.0106313	0.0295065	0.0405667	0.0288496	0.0517541	0.0325748	0.0130572
2018	Deyang		0.010427	0.0610208	0.0438586	0.0407216	0.0273241	0.052699	0.0351199	0.0241057
2018	Mianyang		0.106361	0.118629	0.0375528	0.0411274	0.020014	0.0449243	0.041269	0.035727
2018	Guangyuan		0.00448153	0.00580941	0.0225567	0.0331961	0.0147179	0.0387713	0.0217415	0.00135456
2018	Suining		0.00620182	0.010049	0.027166	0.0357674	0.0165582	0.0431187	0.0193676	0.00573134
2018	Neijiang		0.00702098	0.00577103	0.0253752	0.0381588	0.0137147	0.0357677	0.0214866	0.00282865
2018	Leshan		0.00401706	0.0172864	0.0369207	0.039574	0.027962	0.0553709	0.0322645	0.0152943
2018	Nanchong		0.00391696	0.00596117	0.0222513	0.0336474	0.0144186	0.0227219	0.027613	0.00110084
2018	Meishan		0.00415328	0.00632912	0.0277667	0.0396434	0.0282325	0.0383241	0.0232237	0.009754
2018	Yibin		0.00624833	0.0201831	0.0354812	0.0391628	0.0287926	0.047943	0.0305579	0.0140998
2018	Guangan		0.00206586	0.00164706	0.0219186	0.0383613	0.019116	0.0419364	0.0210036	0.0054897
2018	Dazhou	zij	0.00320589	0.00435832	0.0205515	0.0337978	0.0133292	0.0217305	0.0254333	0.000641528
2018	Yaan		0.0182156	0.0154512	0.0293108	0.0365307	0.0215026	0.0441518	0.0230307	0.00185693
2018	Bazhong		0.000708752	0.00184216	0.0122176	0.0336609	0.0110529	0.0369589	0.0224381	0.00117967
2018	Ziyang		0.0141023	0.002771	0.0174701	0.0388948	0.0169404	0.0353804	0.0194437	0.00357906
2017	Chengdu		0.0662596	0.0780285	0.0540522	0.0504873	0.057132	0.0802106	0.0587254	0.136164
2017	Zigong		0.0112494	0.012334	0.0293048	0.0340758	0.0150124	0.0530567	0.0266381	0.00775006
2017	Panzhihua		0.0203368	0.0399916	0.0499771	0.0436394	0.0417764	0.0815466	0.0223114	0.0142101
2017	Luzhou		0.0126357	0.00838146	0.0256483	0.0349763	0.0280649	0.0508871	0.027958	0.0218708
2017	Deyang		0.00999022	0.0565045	0.0379093	0.0353073	0.0242826	0.0502303	0.0302952	0.0197705
2017	Mianyang		0.0238541	0.106016	0.0325045	0.0357501	0.0174869	0.0412708	0.0360785	0.0158554
2017	Guangyuan		0.00527291	0.00465869	0.0176573	0.0280868	0.0130594	0.0360537	0.0182283	0.000411977
2017	Suining		0.00370016	0.0066439	0.0211964	0.0305289	0.0150852	0.0411313	0.0161781	0.00525762
2017	Neijiang		0.00694865	0.00707155	0.02125	0.0327815	0.0118031	0.0350224	0.0179734	0.0018576
2017	Leshan		0.00997365	0.0147267	0.0306949	0.0341879	0.0247822	0.0544065	0.0278497	0.0144356
2017	Nanchong		0.00221095	0.00502874	0.0178444	0.0285037	0.0125236	0.0195192	0.0230067	0.00216755
2017	Meishan		0.00561555	0.00535157	0.0242335	0.0343132	0.0251469	0.0380374	0.0198626	0.00412842
2017	Yibin		0.0109849	0.0181496	0.0265612	0.0336933	0.024536	0.0454733	0.0265502	0.00841945
2017	Guangan	zij	0.00186617	0.00251273	0.0191027	0.0332462	0.0166942	0.0397461	0.0179845	0.00409438
2017	Dazhou		0.00355408	0.00391427	0.017676	0.0286084	0.0115343	0.0178741	0.0214913	0.000512954
2017	Yaan		0.0189818	0.0138792	0.0264633	0.0314085	0.0181133	0.0436721	0.0200482	0.0013052
2017	Bazhong		0.00206696	0.00153834	0.00896007	0.0284056	0.0107763	0.0358491	0.0182437	0.000554457
2017	Ziyang		0.00726655	0.00226084	0.0157609	0.0337667	0.0154751	0.0352015	0.0162925	0.00313522
2016	Chengdu		0.0576477	0.0686177	0.0466482	0.0442241	0.0541903	0.0791065	0.0534969	0.0967701
2016	Zigong		0.0115098	0.0130742	0.0244658	0.028757	0.0134966	0.0525636	0.0231119	0.00654991
2016	Panzhihua		0.0214486	0.0338352	0.0443639	0.037906	0.0388347	0.0810701	0.0197275	0.00747582
2016	Luzhou		0.0158208	0.00599838	0.0217766	0.0298038	0.0265722	0.0488764	0.0235392	0.00324854
2016	Deyang		0.00992626	0.0484877	0.0326287	0.0302192	0.0226577	0.0469754	0.0258002	0.0220464
2016	Mianyang		0.019274	0.100704	0.0264489	0.0307343	0.0170641	0.0365939	0.0312661	0.0161856
2016	Guangyuan		0.0065937	0.00389555	0.0140884	0.0231637	0.0116051	0.0335605	0.0150513	0.000349416
2016	Suining		0.00386116	0.00407114	0.0172982	0.0256561	0.0129631	0.0368904	0.0132264	0.00591763
2016	Neijiang		0.00388601	0.00531087	0.0183659	0.0277829	0.0108874	0.0349259	0.0149131	0.00165264
2016	Leshan		0.00555654	0.0116744	0.0267177	0.0290228	0.0229579	0.0530478	0.0236716	0.0120497
2016	Nanchong		0.00262099	0.00300433	0.0140424	0.0236435	0.0109453	0.013558	0.0188147	0.00115212
2016	Meishan		0.00282272	0.00409726	0.0202112	0.0292472	0.0241426	0.0371375	0.0169166	0.00300571
2016	Yibin	zij	0.0105023	0.0166798	0.022002	0.028622	0.0220563	0.0413585	0.0227124	0.00904613
2016	Guangan		0.00288862	0.00192517	0.0160349	0.0282648	0.0147319	0.0348453	0.01527	0.00696725
2016	Dazhou		0.00359723	0.00314395	0.0145393	0.0236913	0.0105442	0.0138258	0.0179878	0.00123296
2016	Yaan		0.0102879	0.0151509	0.0234908	0.0264661	0.0163077	0.0413256	0.017027	0.00131839
2016	Bazhong		0.00303805	0.00146685	0.00695486	0.0235542	0.0101076	0.032136	0.0144217	0.00174124
2016	Ziyang		0.00524074	0.00135822	0.0140297	0.0288525	0.0142101	0.0323003	0.0134861	0.00357888
2015	Chengdu		0.0526692	0.0663927	0.0428844	0.0391851	0.0591553	0.0807747	0.0529749	0.0963923
2015	Zigong		0.0233719	0.00932459	0.0226077	0.0242123	0.0119809	0.0519365	0.0198798	0.00760199
2015	Panzhihua		0.0259941	0.0366507	0.0408197	0.0327169	0.0362483	0.0810374	0.017395	0.00859216
2015	Luzhou		0.0146163	0.00500381	0.0192558	0.0250196	0.024457	0.0474419	0.019462	0.00305055
2015	Deyang		0.0130692	0.0430376	0.0285179	0.0258367	0.0196335	0.045322	0.0216294	0.036079
2015	Mianyang		0.0178469	0.0942453	0.0228494	0.026089	0.0165758	0.0366639	0.0269482	0.0227952
2015	Guangyuan		0.00583799	0.00156836	0.0124617	0.0187322	0.0115134	0.0322546	0.0122566	0.00109609
2015	Suining		0.00290227	0.00330297	0.0154002	0.0216051	0.0111565	0.0360149	0.010482	0.00841876
2015	Neijiang		0.00687903	0.00670673	0.016251	0.0232149	0.00974632	0.0342274	0.0118469	0.00163664
2015	Leshan		0.00935429	0.00914765	0.0252017	0.0244071	0.0207387	0.0528446	0.019841	0.0112358
2015	Nanchong		0.00340494	0.0013496	0.011987	0.0194008	0.00938596	0.0112132	0.0152861	0.000704107
2015	Meishan	zij	0.00277863	0.00279517	0.0186798	0.0244779	0.021903	0.0358925	0.0139338	0.0027793
2015	Yibin		0.0120256	0.0160318	0.0195374	0.0240886	0.020054	0.0408202	0.0192184	0.00875137
2015	Guangan		0.00429342	0.000682978	0.014729	0.0238073	0.0127074	0.03314	0.0125794	0.0137582
2015	Dazhou		0.00360533	0.0026433	0.0125315	0.0192624	0.00960975	0.0134299	0.0146764	0.00272031
2015	Yaan		0.0303666	0.0143587	0.0208084	0.0222426	0.0149745	0.0399443	0.0141148	0.00216088
2015	Bazhong		0.00269895	0.00100761	0.00545329	0.0191822	0.00821333	0.0312353	0.0109849	0.00251754
2015	Ziyang		0.00682278	0.00108868	0.0114281	0.024538	0.0126395	0.020068	0.00510244	0.00396467
2014	Chengdu		0.0339745	0.0574734	0.0432724	0.0375012	0.0542218	0.0804175	0.0488881	0.140348
2014	Zigong		0.0219012	0.00914006	0.0215026	0.0185734	0.011062	0.0513798	0.0168314	0.0102981
2014	Panzhihua		0.0320183	0.0346289	0.0388783	0.0264043	0.0433173	0.0812305	0.0150652	0.00997072
2014	Luzhou		0.0100174	0.00452228	0.0174454	0.0220787	0.0218916	0.046369	0.0159437	0.00265069
2014	Deyang		0.0189474	0.0449608	0.0269389	0.025731	0.0182717	0.0446468	0.0181069	0.0452777
2014	Mianyang		0.0310663	0.0823299	0.0207046	0.0222894	0.0162574	0.0352465	0.0229589	0.0253171
2014	Guangyuan		0.00762061	0.0021021	0.0106871	0.0123326	0.00928517	0.0305728	0.00995893	0.00691868
2014	Suining		0.00253072	0.0034627	0.0133729	0.0169917	0.00811773	0.0309862	0.00813797	0.00823502
2014	Neijiang		0.00258786	0.00460278	0.0147962	0.0177629	0.00817864	0.0348304	0.00927919	0.00361828
2014	Leshan		0.00932345	0.00725239	0.0228766	0.0211474	0.018799	0.0519546	0.01652	0.0140116
2014	Nanchong	zij	0.00165086	0.00256537	0.0107824	0.0137357	0.00797611	0.0129864	0.0123555	0.00183535
2014	Meishan		0.0029044	0.00577411	0.017049	0.0197837	0.0194883	0.0347603	0.0114247	0.00449269
2014	Yibin		0.011727	0.0166346	0.0184893	0.0215596	0.0182574	0.0402631	0.0161845	0.00815652
2014	Guangan		0.0025829	0.00160096	0.0137949	0.0204915	0.00966316	0.0315452	0.0103033	0.0141947
2014	Dazhou		0.00319242	0.00104341	0.0110674	0.0131466	0.00849372	0.0169458	0.0118196	0.00236906
2014	Yaan		0.0428134	0.014224	0.0182238	0.0204083	0.0130679	0.0400007	0.0114344	0.00203644
2014	Bazhong		0.00184629	0.00113999	0.00422056	0.0130394	0.00620683	0.0278377	0.00806682	0.00215749
2014	Ziyang		0.00804688	0.00147644	0.00999628	0.0219003	0.010985	0.0182644	0.00477652	0.00647916
2013	Chengdu		0.0274228	0.0530831	0.0402429	0.0318994	0.0488781	0.0792006	0.0437242	0.133019
2013	Zigong		0.0136693	0.00803472	0.0204392	0.0142888	0.0095548	0.0492241	0.0142463	0.0156053
2013	Panzhihua		0.0229817	0.0291774	0.0365226	0.0213866	0.0399928	0.0806762	0.0131585	0.00623248
2013	Luzhou		0.00938344	0.00379524	0.0148209	0.0170546	0.0204326	0.042814	0.0129843	0.00218786
2013	Deyang		0.012555	0.042426	0.0253182	0.0209599	0.0173837	0.041718	0.0152021	0.0397973
2013	Mianyang		0.0222448	0.0771264	0.0182817	0.0176355	0.0142068	0.0324615	0.0197765	0.0248844
2013	Guangyuan		0.00704781	0.000819354	0.00914638	0.00852367	0.00765756	0.0259107	0.00801312	0.00577608
2013	Suining		0.00324456	0.00400455	0.0103306	0.0127277	0.00617487	0.0266226	0.00623723	0.00734863
2013	Neijiang		0.00128128	0.00851198	0.0130573	0.0135093	0.00611615	0.0322131	0.00719805	0.00415183
2013	Leshan	zij	0.00771254	0.00662796	0.020167	0.0167232	0.0176675	0.0506556	0.0139506	0.0142261
2013	Nanchong		0.00209192	0.00165052	0.00909704	0.0095472	0.00621597	0.0103081	0.00975327	0.00447245
2013	Meishan		0.00278972	0.0030401	0.0148285	0.015144	0.0159561	0.0310171	0.0093592	0.00394198
2013	Yibin		0.0116808	0.00761274	0.0161778	0.0168412	0.0174273	0.0385429	0.0133826	0.00753935
2013	Guangan		0.00225296	0.0010731	0.0124651	0.0157863	0.00752664	0.0267318	0.00830836	0.0127519
2013	Dazhou		0.00282686	0.000788391	0.00931142	0.00894298	0.00646947	0.0139259	0.00949328	0.00235512
2013	Yaan		0.0146993	0.00594832	0.0155244	0.0158786	0.0103377	0.0372653	0.00926402	0.00183168
2013	Bazhong		0.00155023	0.000721308	0.00205711	0.00898826	0.00437203	0.0228731	0.00586194	0.00183206
2013	Ziyang		0.00876251	0.00166782	0.00873036	0.0171509	0.0090197	0.0134593	0.00324955	0.00628584
2012	Chengdu		0.0254674	0.0453152	0.0374124	0.0248835	0.0436196	0.0777112	0.0388695	0.0208113
2012	Zigong		0.00768348	0.00759285	0.0178427	0.0100477	0.0077006	0.0475835	0.0114827	0.00211022
2012	Panzhihua		0.0179267	0.0224465	0.0349359	0.0170284	0.0389899	0.080672	0.010806	0.00137066
2012	Luzhou		0.00218872	0.00362462	0.0116025	0.0127457	0.0144247	0.0417251	0.00985594	0.000240909
2012	Deyang		0.0109772	0.039772	0.0209029	0.016127	0.0160296	0.0371775	0.0120756	0.00576197
2012	Mianyang		0.0159967	0.0676531	0.0145571	0.0127644	0.0122787	0.0329926	0.0163565	0.00311865
2012	Guangyuan		0.00447392	0.00089498	0.00675663	0.00499035	0.00627072	0.0206507	0.00585736	0.000850143
2012	Suining		0.00223655	0.00197428	0.00871335	0.00852949	0.00458422	0.0115482	0.00425614	0.000909978
2012	Neijiang	zij	0.00129322	0.00668103	0.0118773	0.00941427	0.00424607	0.0314433	0.00494375	0.00052401
2012	Leshan		0.0067754	0.00462084	0.0172999	0.0120209	0.01628	0.0492277	0.0110422	0.00188411
2012	Nanchong		0.0015042	0.00168122	0.00617727	0.00543274	0.00424292	0.00827305	0.00707705	0.00039674
2012	Meishan		0.00165013	0.0048431	0.0124532	0.0107103	0.0114481	0.0283267	0.00714633	0.000382377
2012	Yibin		0.00955255	0.0140541	0.0127442	0.0122805	0.0135181	0.0391009	0.0104769	0.00111025
2012	Guangan		0.0013779	0.000248403	0.0104872	0.0111402	0.005819	0.0243037	0.00610149	0.00151731
2012	Dazhou		0.00233244	0.000519149	0.00769586	0.0048595	0.00509363	0.0119584	0.00706699	0.000169155
2012	Yaan		0.0325483	0.00644335	0.014056	0.0112981	0.0147097	0.0371208	0.00743474	0.000134794
2012	Bazhong		0.000875607	0.000328253	0.00120976	0.00496335	0.00215105	0.00489181	0.00361087	0.000206471
2012	Ziyang		0.00760096	0.00129367	0.00718626	0.0127561	0.00691049	0.0118715	0.0016244	0.000519064
2011	Chengdu		0.0192356	0.0374127	0.0319158	0.0175264	0.0390691	0.0760995	0.0336279	0.0171921
2011	Zigong		0.0040199	0.00597089	0.0150701	0.00465843	0.00639679	0.0463841	0.00893584	0.00170644
2011	Panzhihua		0.0160284	0.0164684	0.0332055	0.0106465	0.0334838	0.0796585	0.00861758	0.00139322
2011	Luzhou		0.00109115	0.00334865	0.00921274	0.00680146	0.0106037	0.0395382	0.00707009	0.000186472
2011	Deyang		0.006788	0.0258369	0.0175484	0.00989033	0.0135343	0.0354266	0.00892953	0.0053357
2011	Mianyang		0.00968264	0.0564369	0.0121708	0.00703923	0.00937685	0.0312225	0.0128711	0.00260245
2011	Guangyuan		0.00365052	0.00100036	0.00475738	5.4058e-05	0.00481795	0.0162759	0.00399402	0.000743951
2011	Suining		0.000799458	0.000371668	0.00671324	0.00308215	0.00322634	0.00660893	0.00246629	0.000765594
2011	Neijiang		0	0.00564349	0.00936162	0.00413878	0.00273342	0.0327211	0.00292449	0.000413468
2011	Leshan		0.00540863	0.00149942	0.0145665	0.00630357	0.0134057	0.0471461	0.00857833	0.00158392
2011	Nanchong		0.00102562	0.000433417	0.00465273	0.000392275	0.00276431	0.00678093	0.00468614	0.000296803
2011	Meishan		0.000981824	0.00041866	0.00996395	0.00504362	0.00692187	0.0264612	0.00499859	0.00025143
2011	Yibin		0.007168	0.00668835	0.0100235	0.00652873	0.0102	0.0378985	0.0076889	0.00115689
2011	Guangan		0.000138438	0.00212403	0.00831095	0.00538796	0.00433447	0.0229248	0.00416643	0.000871696
2011	Dazhou		0.00123235	0.000461212	0.00617132	0.00010985	0.00327162	0.00795001	0.00475945	0.000131619
2011	Yaan		0.0144952	0.00484887	0.0114766	0.00564341	0.00951272	0.0331302	0.0053251	9.03773e-05
2011	Bazhong		0.000209626	0	0	0	0	0	0.00159666	0
2011	Ziyang		0.00446537	0.000688545	0.00515978	0.00673707	0.00463161	0.0112323	0	0.000334943
	Z+、Z-	Z+	0.180347	0.185579	0.071792	0.0789738	0.069585	0.0827442	0.0737775	0.257202
		Z-	0	0	0	0	0	0	0	0
	3、Z+ Euclidean distance
2021	0.0728275	0.00530385	0	0.00530385	0	0	0	0	0	0
2021	0.342336	0.117194	0.0248036	0.025539	0.000652566	0.000489816	0.00229026	0.00207064	0.000879318	0.0604686
2021	0.321217	0.10318	0.029409	0.0165255	1.07021e-06	9.60209e-05	3.09864e-05	0.000534735	0.00154421	0.0550389
2021	0.335881	0.112816	0.0254632	0.0268818	0.00105146	0.000400613	0.00104933	0.000908642	0.000849808	0.0562111
2021	0.298951	0.0893718	0.0251931	0.00804652	0.000229268	0.00042012	0.00115018	0.000815333	0.000750688	0.0527665
2021	0.250042	0.0625212	0.00861946	0	0.000486488	0.000387895	0.00188327	0.000964653	0.000346551	0.0498329
2021	0.367619	0.135143	0.0310195	0.029862	0.00153043	0.000800854	0.00244525	0.00306908	0.00173176	0.0646845
2021	0.352151	0.124011	0.0288518	0.0272838	0.00117675	0.000653575	0.00185542	0.00186857	0.00205769	0.0602631
2021	0.362239	0.131217	0.0315064	0.027555	0.00135354	0.000510395	0.00268781	0.00285098	0.00179882	0.0629541
2021	0.343766	0.118175	0.0319966	0.0251283	0.000444143	0.000457073	0.00122039	0.00147715	0.000849319	0.0566021
2021	0.363319	0.132001	0.0309923	0.0287326	0.00166986	0.000769138	0.00243895	0.00325931	0.00111399	0.0630246
2021	0.34831	0.12132	0.0300669	0.0275278	0.00129357	0.000475219	0.000936765	0.0019724	0.00179847	0.0572487
2021	0.308683	0.095285	0.019628	0.0223199	0.00049459	0.000418854	0.000545279	0.000976182	0.00108536	0.0498168
2021	0.369297	0.13638	0.031962	0.0312621	0.00188725	0.000553397	0.002196	0.00281834	0.00200107	0.0636998
2021	0.365612	0.133672	0.0310209	0.0301441	0.00188075	0.000772698	0.0025504	0.00294939	0.0014073	0.0629466
2021	0.340348	0.115837	0.0191647	0.025383	0.000938267	0.000643248	0.00124585	0.00349128	0.00183832	0.0631318
2021	0.379633	0.144121	0.0300401	0.0331881	0.00325988	0.000803038	0.00311782	0.00587658	0.00234116	0.0654943
2021	0.36164	0.130784	0.0257484	0.031611	0.00226205	0.000620843	0.00249933	0.00379521	0.00209739	0.0621496
2020	0.119025	0.014167	0.00555019	0.00740605	5.05356e-05	7.04271e-05	4.72575e-05	8.27195e-06	8.62334e-05	0.000948073
2020	0.344989	0.119018	0.0220966	0.02691	0.00100676	0.000827745	0.00249003	0.00232318	0.00146989	0.0618935
2020	0.325468	0.10593	0.0257208	0.0187713	7.55671e-05	0.000306132	0.000474352	0.00056572	0.00211626	0.0578996
2020	0.345645	0.119471	0.0260442	0.0282504	0.00138452	0.000738714	0.00134513	0.00111501	0.00141344	0.0591792
2020	0.308456	0.0951451	0.0246705	0.0102907	0.000480837	0.000759974	0.00146541	0.000983608	0.00130153	0.0551926
2020	0.282844	0.0800008	0.0220462	0.000345575	0.000763119	0.00072374	0.00218492	0.00122591	0.000811835	0.0518995
2020	0.372334	0.138633	0.030778	0.0304776	0.00190363	0.00123111	0.00274003	0.00338012	0.00233297	0.0657894
2020	0.358111	0.128244	0.0285065	0.0282995	0.0015381	0.00103856	0.0022319	0.00221357	0.00262921	0.0617865
2020	0.367437	0.13501	0.0307527	0.0289707	0.00174267	0.00088169	0.00290441	0.00330559	0.00240371	0.0640488
2020	0.354378	0.125584	0.031732	0.0266271	0.000715155	0.000809888	0.00146854	0.0018568	0.00143454	0.0609399
2020	0.369557	0.136572	0.0317258	0.0295614	0.00202579	0.00118524	0.00263895	0.0036717	0.00173126	0.0640319
2020	0.361465	0.130657	0.0312042	0.0295176	0.00161183	0.000814493	0.00126696	0.00224823	0.00229546	0.0616984
2020	0.323387	0.104579	0.0216684	0.0240927	0.000797528	0.000782343	0.00111405	0.00121873	0.0016278	0.0532776
2020	0.373658	0.139621	0.031775	0.0319105	0.00215365	0.000914794	0.0024054	0.00318535	0.00257687	0.064699
2020	0.37059	0.137337	0.0303512	0.0307421	0.00222458	0.00119324	0.00293017	0.00340326	0.00198643	0.0645063
2020	0.348694	0.121587	0.0196207	0.02683	0.00129234	0.00102867	0.0017922	0.00410101	0.00229686	0.0646256
2020	0.381955	0.14589	0.0318141	0.0333241	0.00343609	0.00121923	0.00323616	0.00458326	0.00240915	0.0658679
2020	0.367211	0.134844	0.0257707	0.0322124	0.00258962	0.000979839	0.00272171	0.00446803	0.00268151	0.0634202
2019	0.11983	0.0143593	0.00258339	0.00678792	7.29281e-05	0.000196832	4.6259e-05	6.27394e-06	3.06931e-05	0.00463499
2019	0.344941	0.118984	0.0200186	0.0288263	0.0011386	0.00110583	0.00261039	0.00175372	0.00143887	0.0620919
2019	0.326301	0.106473	0.0247527	0.0203249	0.000108062	0.000500263	0.000663615	0.000525023	0.0020392	0.0575588
2019	0.347396	0.120684	0.0249417	0.0300024	0.00151284	0.00102056	0.00150676	0.000780688	0.00134322	0.059576
2019	0.312164	0.0974467	0.0264779	0.0129017	0.000552019	0.00102454	0.00162033	0.000703136	0.00114728	0.0530197
2019	0.273182	0.0746283	0.0148466	0.00169184	0.000898871	0.000993875	0.0023496	0.00081517	0.000743174	0.0522892
2019	0.37341	0.139435	0.030889	0.0318221	0.00213144	0.00158222	0.00294672	0.00246272	0.00233839	0.0652624
2019	0.361549	0.130718	0.0286478	0.030289	0.00166805	0.00136353	0.00260175	0.00163015	0.00259381	0.0619234
2019	0.369659	0.136648	0.030187	0.0306737	0.00187279	0.00118493	0.00302651	0.00266406	0.002357	0.0646817
2019	0.353467	0.124939	0.0311014	0.0274518	0.000921405	0.00109846	0.00156528	0.00141549	0.00136482	0.0600201
2019	0.369375	0.136438	0.0313917	0.0315274	0.00214796	0.00153835	0.00285109	0.00291125	0.00171604	0.0623539
2019	0.365677	0.13372	0.0316699	0.0315014	0.00170242	0.00108921	0.00152057	0.001837	0.00222209	0.0621773
2019	0.336312	0.113106	0.025097	0.0260351	0.000980265	0.00109599	0.00145102	0.000832593	0.00155175	0.0560623
2019	0.371038	0.137669	0.0312524	0.0329781	0.00226326	0.00119268	0.00240344	0.00249766	0.00247335	0.0626083
2019	0.373905	0.139805	0.0311622	0.0321017	0.0023795	0.00152632	0.00303055	0.00270717	0.00196521	0.0649325
2019	0.35195	0.123868	0.0210981	0.0281214	0.00145432	0.00133475	0.0021165	0.00302642	0.00222825	0.0644888
2019	0.379588	0.144087	0.0319435	0.0336347	0.00337087	0.00155233	0.00330432	0.00253484	0.00231081	0.0654352
2019	0.369298	0.136381	0.0265397	0.0333802	0.00272992	0.00115977	0.00274227	0.00326576	0.00262751	0.0639358
2018	0.161547	0.0260973	0.00813612	0.00898017	0.000144281	0.00047606	5.64906e-05	3.19832e-06	0.000108292	0.00819268
2018	0.352895	0.124535	0.0248326	0.0294157	0.00139855	0.00156317	0.00267881	0.000854812	0.00184786	0.0619433
2018	0.329061	0.108281	0.0261834	0.0200135	0.000218902	0.000860479	0.000731803	2.9411e-06	0.00238012	0.0578901
2018	0.355086	0.126086	0.0282923	0.0306066	0.00178807	0.00147511	0.00165937	0.000960387	0.00169766	0.0596067
2018	0.324265	0.105148	0.0288727	0.0155147	0.000780276	0.00146324	0.00178598	0.000902718	0.00149441	0.054334
2018	0.257986	0.0665566	0.00547393	0.00448229	0.00117232	0.00143236	0.00245729	0.00143035	0.0010568	0.0490512
2018	0.375333	0.140875	0.0309286	0.032317	0.00242411	0.0020956	0.0030104	0.00193362	0.00270774	0.065458
2018	0.368206	0.135575	0.0303264	0.0308106	0.00199147	0.0018668	0.00281184	0.00157018	0.00296044	0.0632376
2018	0.372775	0.138961	0.0300418	0.0323308	0.00215451	0.00166587	0.00312149	0.0022068	0.00273433	0.0647059
2018	0.353422	0.124907	0.0310921	0.0283223	0.00121601	0.00155235	0.00173248	0.0007493	0.00172333	0.0585194
2018	0.377179	0.142264	0.0311275	0.0322624	0.00245428	0.00205449	0.00304333	0.00360268	0.00213116	0.0655879
2018	0.366236	0.134129	0.0310441	0.0321304	0.00193823	0.00154689	0.00171003	0.00197315	0.00255568	0.0612306
2018	0.35272	0.124411	0.0303102	0.0273557	0.00131847	0.00158492	0.00166402	0.00121113	0.00186793	0.0590988
2018	0.37431	0.140108	0.0317841	0.0338308	0.00248735	0.00164938	0.00254712	0.00166528	0.00278508	0.0633592
2018	0.379386	0.143934	0.0313789	0.0328408	0.00262559	0.00204087	0.00316471	0.00372267	0.00233716	0.0658234
2018	0.361128	0.130414	0.0262865	0.0289433	0.00180465	0.00180142	0.00231191	0.00148938	0.00257524	0.0652012
2018	0.381231	0.145337	0.0322698	0.0337591	0.00354911	0.00205326	0.00342601	0.0020963	0.00263573	0.0655475
2018	0.371355	0.137905	0.0276372	0.0334186	0.00295087	0.00160633	0.00277146	0.00224333	0.00295216	0.0643247
2017	0.20186	0.0407474	0.0130159	0.011567	0.0003147	0.000811484	0.000155076	6.41948e-06	0.000226564	0.0146503
2017	0.361575	0.130737	0.0285939	0.0300137	0.00180516	0.00201584	0.00297817	0.000881348	0.00222212	0.0622264
2017	0.333154	0.110992	0.0256032	0.0211956	0.000475888	0.00124853	0.000773317	1.43433e-06	0.00264875	0.0590451
2017	0.351866	0.12381	0.028127	0.0313988	0.00212924	0.00193578	0.00172392	0.00101488	0.00209942	0.0553808
2017	0.331829	0.11011	0.0290213	0.0166601	0.00114804	0.00190677	0.00205231	0.00105716	0.00189071	0.0563738
2017	0.313585	0.0983356	0.0244899	0.00633015	0.00154351	0.00186829	0.00271421	0.00172005	0.00142121	0.0582483
2017	0.378556	0.143305	0.0306508	0.032732	0.00293057	0.00258949	0.00319514	0.00218	0.00308571	0.0659412
2017	0.373663	0.139624	0.031204	0.0320176	0.00255992	0.00234691	0.00297023	0.00173164	0.00331768	0.063476
2017	0.374901	0.140551	0.0300669	0.0318648	0.0025545	0.00213373	0.00333875	0.00227738	0.00311409	0.0652008
2017	0.354637	0.125767	0.029027	0.0291904	0.00168897	0.00200578	0.00200729	0.00080303	0.00210936	0.0589356
2017	0.380344	0.144662	0.0317323	0.0325983	0.00291034	0.00254724	0.00325601	0.00399741	0.00257768	0.0650427
2017	0.371747	0.138196	0.030531	0.0324818	0.00226181	0.00199457	0.00197474	0.0019987	0.00290681	0.0640463
2017	0.358265	0.128354	0.0286834	0.0280325	0.00204583	0.00205033	0.00202941	0.00138912	0.00223042	0.0618928
2017	0.376906	0.142058	0.0318553	0.0335131	0.00277616	0.00209102	0.00279744	0.00184884	0.00311286	0.0640635
2017	0.382	0.145924	0.0312556	0.0330019	0.00292854	0.00253668	0.00336988	0.00420813	0.00273384	0.0658893
2017	0.363844	0.132383	0.0260386	0.0294807	0.00205469	0.00226246	0.00264934	0.00152663	0.00288684	0.0654833
2017	0.383105	0.146769	0.0317837	0.0338708	0.00394785	0.00255714	0.00345846	0.00219915	0.00308399	0.065868
2017	0.376548	0.141788	0.0299567	0.0336054	0.00313948	0.00204369	0.00292788	0.00226032	0.00330452	0.06455
2016	0.238694	0.0569746	0.015055	0.0136799	0.000632212	0.00120754	0.000236997	1.32333e-05	0.0004113	0.0257385
2016	0.363972	0.132476	0.0285059	0.0297578	0.00223977	0.00252173	0.0031459	0.000910873	0.002567	0.0628266
2016	0.341975	0.116947	0.0252486	0.0230261	0.0007523	0.00168657	0.000945579	2.8029e-06	0.0029214	0.0623632
2016	0.366402	0.134251	0.0270688	0.0322491	0.00250154	0.0024177	0.0018501	0.00114703	0.00252388	0.0644924
2016	0.335901	0.112829	0.0290431	0.0187939	0.00153376	0.00237702	0.00220217	0.00127941	0.00230182	0.0552982
2016	0.319868	0.102316	0.0259444	0.0072037	0.002056	0.00232706	0.00275844	0.00212986	0.00180722	0.058089
2016	0.380587	0.144846	0.0301901	0.0330087	0.00332971	0.00311477	0.00336167	0.00241904	0.00344876	0.0659733
2016	0.37686	0.142023	0.0311471	0.032945	0.00296957	0.00284278	0.00320604	0.00210257	0.00366644	0.0631439
2016	0.378962	0.143612	0.0311384	0.0324965	0.00285434	0.00262051	0.0034454	0.00228659	0.00346501	0.0653056
2016	0.361922	0.130987	0.0305516	0.0302427	0.00203169	0.0024951	0.00217409	0.000881881	0.0025106	0.0600997
2016	0.384869	0.148124	0.0315864	0.0333334	0.00333501	0.00306144	0.00343862	0.00478673	0.00302091	0.0655616
2016	0.376268	0.141578	0.0315148	0.0329355	0.00266058	0.00247274	0.00206501	0.00207998	0.00323316	0.0646158
2016	0.361316	0.130549	0.0288471	0.0285268	0.00247904	0.00253531	0.00225897	0.00171278	0.00260764	0.0615814
2016	0.377153	0.142244	0.0314914	0.0337286	0.00310885	0.00257141	0.00300887	0.00229431	0.00342312	0.0626175
2016	0.38435	0.147725	0.0312404	0.0332824	0.00327787	0.00305616	0.00348581	0.00474975	0.00311249	0.0655202
2016	0.369197	0.136307	0.02892	0.0290456	0.002333	0.00275706	0.00283847	0.0017155	0.00322061	0.0654765
2016	0.384048	0.147493	0.0314384	0.0338971	0.00420385	0.00307134	0.00353756	0.0025612	0.00352311	0.0652603
2016	0.379498	0.144019	0.0306621	0.0339372	0.00333648	0.00251215	0.00306638	0.00254459	0.00363505	0.0643248
2015	0.243579	0.0593308	0.0163016	0.0142053	0.000835645	0.00158314	0.000108778	3.87909e-06	0.000432747	0.0258598
2015	0.361382	0.130597	0.0246411	0.0310655	0.00241909	0.00299883	0.00331823	0.000949115	0.00290496	0.0623002
2015	0.339416	0.115203	0.0238247	0.0221795	0.000959283	0.0021397	0.00111133	2.91322e-06	0.00317899	0.0618069
2015	0.369555	0.136571	0.0274666	0.0326073	0.00276005	0.00291106	0.00203654	0.00124626	0.00295017	0.064593
2015	0.329403	0.108506	0.0279818	0.020318	0.00187265	0.00282355	0.00249515	0.00140042	0.00271942	0.0488955
2015	0.319395	0.102013	0.0264062	0.00834178	0.00239538	0.00279681	0.00280997	0.0021234	0.00219298	0.0549466
2015	0.383091	0.146759	0.0304533	0.0338598	0.00352008	0.00362905	0.00337231	0.00254921	0.00378481	0.0655903
2015	0.377729	0.142679	0.0314865	0.0332244	0.00318003	0.00329117	0.00341388	0.00218363	0.00400632	0.0618932
2015	0.378634	0.143364	0.030091	0.0319952	0.0030848	0.00310906	0.00358067	0.00235388	0.0038354	0.0653137
2015	0.363597	0.132203	0.0292384	0.0311279	0.00217066	0.00297753	0.00238596	0.00089399	0.00290914	0.0604995
2015	0.387721	0.150327	0.0313084	0.0339403	0.00357663	0.00354895	0.00362392	0.00511669	0.00342124	0.0657913
2015	0.37883	0.143512	0.0315304	0.0334098	0.0028209	0.0029698	0.00227357	0.00219509	0.00358126	0.064731
2015	0.362955	0.131736	0.028332	0.0287461	0.00273054	0.00301239	0.00245331	0.00175762	0.00297669	0.0617278
2015	0.374415	0.140186	0.0309948	0.0341864	0.00325619	0.00304335	0.00323506	0.00246058	0.00374521	0.0592649
2015	0.385273	0.148436	0.0312375	0.0334653	0.0035118	0.00356545	0.00359703	0.00480448	0.00349293	0.064761
2015	0.362005	0.131048	0.022494	0.0293163	0.00259932	0.00321844	0.0029823	0.00183184	0.00355963	0.0650461
2015	0.385782	0.148828	0.0315587	0.0340665	0.00440082	0.00357504	0.00376648	0.00265317	0.00394291	0.0648643
2015	0.383107	0.146771	0.0301106	0.0340365	0.0036438	0.00296326	0.00324279	0.00392831	0.00471626	0.0641292
2014	0.234275	0.0548848	0.0214248	0.0164109	0.000813367	0.00171998	0.000236027	5.41394e-06	0.000619483	0.0136548
2014	0.361975	0.131026	0.025105	0.0311306	0.00252902	0.00364821	0.00342494	0.000983728	0.00324286	0.0609616
2014	0.337486	0.113897	0.0220013	0.0227858	0.00108331	0.00276355	0.000689991	2.29132e-06	0.00344713	0.0611234
2014	0.373796	0.139723	0.0290121	0.0327814	0.00295355	0.00323706	0.00227466	0.00132316	0.00334474	0.0647964
2014	0.32057	0.102765	0.0260497	0.0197734	0.0020118	0.0028348	0.00263305	0.00145141	0.00309922	0.044912
2014	0.316577	0.100221	0.0222846	0.0106603	0.00260992	0.00321312	0.00284383	0.00225604	0.00258253	0.0537707
2014	0.380454	0.144745	0.0298343	0.0336636	0.00373381	0.00444106	0.00363607	0.00272186	0.00407281	0.0626418
2014	0.380512	0.14479	0.0316185	0.0331662	0.00341279	0.00384179	0.00377822	0.0026789	0.00430854	0.0619846
2014	0.381939	0.145877	0.0315982	0.0327523	0.00324852	0.00374678	0.00377074	0.00229574	0.00416003	0.0643048
2014	0.364326	0.132733	0.029249	0.0318002	0.00239272	0.00334389	0.00257922	0.000948004	0.00327841	0.0591416
2014	0.388653	0.151051	0.0319322	0.0334938	0.00372217	0.00425602	0.00379565	0.00486616	0.00377265	0.0652122
2014	0.377992	0.142878	0.0314858	0.0323297	0.0029968	0.00350347	0.00250968	0.00230246	0.00388786	0.0638621
2014	0.364544	0.132892	0.0284326	0.0285421	0.00284118	0.0032964	0.00263452	0.00180465	0.00331695	0.0620237
2014	0.376198	0.141525	0.0316	0.0338478	0.00336367	0.00342018	0.00359062	0.00262134	0.00402897	0.0590526
2014	0.387683	0.150298	0.0313836	0.0340532	0.00368748	0.00433323	0.00373214	0.00432943	0.00383878	0.0649399
2014	0.358601	0.128595	0.0189154	0.0293624	0.00286954	0.00342992	0.00319418	0.00182701	0.00388666	0.0651095
2014	0.388832	0.15119	0.0318624	0.0340176	0.0045659	0.00434736	0.00401679	0.00301473	0.00431789	0.0650478
2014	0.381932	0.145872	0.0296872	0.0338936	0.00381871	0.00325739	0.00343396	0.00415765	0.00476113	0.062862
2013	0.246816	0.0609181	0.0233857	0.0175551	0.000995346	0.002216	0.000428774	1.25571e-05	0.000903201	0.0154214
2013	0.364369	0.132765	0.0277814	0.0315218	0.00263711	0.00418416	0.00360362	0.0011236	0.00354397	0.0583691
2013	0.348318	0.121326	0.0247638	0.0244613	0.00124393	0.00331629	0.000875698	4.27697e-06	0.00367465	0.0629858
2013	0.376951	0.142092	0.0292284	0.0330452	0.00324571	0.003834	0.00241595	0.00159442	0.00369581	0.0650323
2013	0.33057	0.109276	0.0281541	0.0204927	0.00215981	0.00336562	0.00272498	0.00168315	0.00343107	0.0472649
2013	0.325371	0.105867	0.0249962	0.0117619	0.00286335	0.00376239	0.00306675	0.00252836	0.0029161	0.0539716
2013	0.384267	0.147661	0.0300325	0.034136	0.00392447	0.00496323	0.00383501	0.00323005	0.00432495	0.0632151
2013	0.382961	0.146659	0.0313652	0.0329691	0.0037775	0.00438855	0.00402084	0.00314964	0.00456168	0.0624268
2013	0.382363	0.146201	0.0320644	0.0313526	0.00344977	0.00428561	0.00402829	0.0025534	0.00443282	0.0640345
2013	0.367026	0.134708	0.0298026	0.0320233	0.00266514	0.00387514	0.00269542	0.00102968	0.00357925	0.0590374
2013	0.389344	0.151589	0.0317748	0.0338295	0.00393066	0.00482006	0.00401563	0.005247	0.0040991	0.0638723
2013	0.38211	0.146008	0.0315265	0.0333203	0.00324484	0.00407424	0.00287605	0.0026757	0.00414971	0.0641407
2013	0.371115	0.137727	0.0284482	0.0316719	0.00309294	0.00386047	0.00272042	0.00195376	0.00364754	0.0623315
2013	0.379872	0.144303	0.0317174	0.0340423	0.00351967	0.00399266	0.00385124	0.0031374	0.0042862	0.0597559
2013	0.390215	0.152268	0.0315133	0.0341474	0.00390382	0.00490432	0.00398357	0.00473596	0.00413246	0.064947
2013	0.376574	0.141808	0.0274391	0.032267	0.00316604	0.00398101	0.00351024	0.00206833	0.00416199	0.0652141
2013	0.391874	0.153565	0.0319682	0.0341722	0.00486295	0.00489798	0.00425273	0.00358455	0.00461252	0.0652139
2013	0.384012	0.147465	0.0294411	0.0338232	0.00397677	0.00382207	0.00366815	0.00480041	0.00497419	0.062959
2012	0.324912	0.105568	0.0239876	0.0196738	0.00118195	0.00292577	0.000674199	2.53316e-05	0.00121857	0.0558806
2012	0.37838	0.143171	0.0298126	0.0316789	0.00291052	0.00475081	0.00382968	0.00123628	0.00388064	0.0650719
2012	0.35853	0.128543	0.0263803	0.0266121	0.00135837	0.00383724	0.000936058	4.29425e-06	0.0039654	0.0654498
2012	0.384313	0.147697	0.0317403	0.0331073	0.00362277	0.00438616	0.00304266	0.00168257	0.00408596	0.0660291
2012	0.358412	0.128459	0.028686	0.0212596	0.0025897	0.00394973	0.00286818	0.00207633	0.00380712	0.0632222
2012	0.349559	0.122192	0.0270109	0.0139064	0.00327583	0.00438369	0.00328401	0.00247523	0.00329717	0.0645584
2012	0.391071	0.152936	0.0309312	0.034108	0.0042296	0.00547356	0.0040087	0.00385561	0.00461314	0.0657164
2012	0.392668	0.154188	0.0317232	0.0337106	0.00397891	0.00496241	0.0042251	0.00506887	0.00483321	0.0656857
2012	0.387318	0.150016	0.0320602	0.0320043	0.00358977	0.00483853	0.00426917	0.00263179	0.00473808	0.0658837
2012	0.378699	0.143413	0.030127	0.0327457	0.00296938	0.0044827	0.00284143	0.00112336	0.00393572	0.0651873
2012	0.394626	0.15573	0.0319846	0.0338183	0.00430529	0.00540829	0.00426959	0.00554596	0.00444895	0.065949
2012	0.386673	0.149516	0.0319325	0.0326653	0.00352109	0.00465991	0.0033799	0.00296127	0.00443971	0.0659564
2012	0.375718	0.141164	0.0291706	0.0294207	0.00348664	0.00444801	0.00314349	0.00190474	0.00400696	0.0655831
2012	0.390094	0.152173	0.0320298	0.0343473	0.00375828	0.0046014	0.0040661	0.0034153	0.00458004	0.0653747
2012	0.393984	0.155223	0.0316891	0.034247	0.00410831	0.00549294	0.00415914	0.00501063	0.00445029	0.066066
2012	0.370709	0.137425	0.0218444	0.0320894	0.00333344	0.00458001	0.0030113	0.0020815	0.00440136	0.0660836
2012	0.398203	0.158565	0.0322099	0.0343177	0.00498185	0.00547755	0.00454734	0.006061	0.00492335	0.0660468
2012	0.39039	0.152404	0.0298411	0.0339609	0.0041739	0.00438479	0.00392809	0.00502295	0.00520606	0.0658862
2011	0.33685	0.113468	0.0259568	0.0219531	0.00159011	0.00377579	0.000931221	4.4152e-05	0.00161199	0.0576048
2011	0.383259	0.146888	0.0310911	0.0322589	0.00321737	0.00552278	0.00399275	0.00132206	0.00420444	0.0652781
2011	0.364353	0.132753	0.0270005	0.0285983	0.00148892	0.00466863	0.0013033	9.52151e-06	0.00424581	0.0654382
2011	0.387708	0.150318	0.0321326	0.0332078	0.00391616	0.00520885	0.00347879	0.00186677	0.00444987	0.0660571
2011	0.369293	0.136378	0.0301226	0.0255174	0.00294237	0.00477253	0.00314168	0.00223896	0.00420526	0.0634367
2011	0.359643	0.129343	0.0291262	0.0166776	0.00355469	0.00517459	0.00362502	0.00265449	0.00370959	0.064821
2011	0.394038	0.155266	0.0312215	0.0340691	0.00449364	0.00622833	0.00419477	0.00441804	0.00486973	0.0657708
2011	0.396962	0.157579	0.0322372	0.0343016	0.00423524	0.00575955	0.00440347	0.00579659	0.00508528	0.0657597
2011	0.390297	0.152331	0.0325249	0.0323766	0.00389755	0.00560029	0.00446913	0.00250231	0.00502014	0.0659404
2011	0.383483	0.147059	0.0306033	0.0338852	0.00327476	0.00528097	0.00315611	0.00126723	0.00425093	0.0653407
2011	0.397652	0.158127	0.0321561	0.0342787	0.00450768	0.00617506	0.004465	0.00577043	0.00477361	0.0660004
2011	0.391909	0.153593	0.0321718	0.0342842	0.00382271	0.00546568	0.00392667	0.00316778	0.00473053	0.0660237
2011	0.38278	0.146521	0.0299909	0.0320017	0.00381534	0.00524829	0.00352657	0.00201114	0.0043677	0.0655592
2011	0.39238	0.153962	0.032475	0.0336556	0.00402984	0.00541488	0.00425763	0.00357837	0.0048457	0.0657053
2011	0.397135	0.157716	0.032082	0.0342685	0.00430607	0.00621953	0.00439746	0.00559418	0.00476349	0.0660853
2011	0.382162	0.146048	0.0275067	0.0326632	0.00363795	0.00537735	0.00360868	0.00246156	0.00468573	0.0661065
2011	0.401661	0.161331	0.0324494	0.0344394	0.00515409	0.00623687	0.00484207	0.00684661	0.00521007	0.066153
2011	0.394377	0.155533	0.0309342	0.0341843	0.00443985	0.00521815	0.00421894	0.00511396	0.00544311	0.0659808
	4、Z-Euclidean distance
2021	0.37405	0.139913	0.0325249	0.0127128	0.00515409	0.00623687	0.00484207	0.00684661	0.00544311	0.066153
2021	0.102419	0.0104897	0.00052236	0.000664068	0.00213875	0.00323102	0.000472118	0.00138681	0.00194694	0.000127657
2021	0.149916	0.0224748	7.84313e-05	0.00325211	0.00500662	0.00478516	0.00409836	0.00355453	0.00118894	0.000510692
2021	0.111673	0.0124709	0.000431587	0.000467509	0.00154966	0.00347611	0.00138322	0.00276682	0.00199148	0.000404549
2021	0.152985	0.0234044	0.000467567	0.00919225	0.00320927	0.00341956	0.00127239	0.00293658	0.00215099	0.000755837
2021	0.235877	0.0556382	0.00765724	0.0344394	0.00247362	0.00351397	0.000685826	0.00267138	0.0030428	0.00115391
2021	0.0775381	0.00601216	1.78348e-05	0.000163132	0.00106741	0.0025679	0.000405438	0.000747745	0.00103446	8.24107e-06
2021	0.0894047	0.0079932	0.000110011	0.000416182	0.00140536	0.00285249	0.000702802	0.00156162	0.000807454	0.000137281
2021	0.0836367	0.0069951	8.10104e-06	0.000383438	0.0012251	0.00317892	0.000314738	0.000861402	0.000983762	3.96355e-05
2021	0.110237	0.0121522	2.16288e-06	0.000732221	0.00257224	0.00331714	0.00120069	0.00196342	0.00199223	0.000372113
2021	0.0812107	0.00659519	1.84942e-05	0.0002583	0.000956544	0.00262559	0.000408009	0.000658121	0.00163224	3.78852e-05
2021	0.0963417	0.00928172	4.82841e-05	0.000386654	0.00128349	0.0032689	0.00151931	0.00146939	0.000984024	0.000321671
2021	0.128144	0.016421	0.0016198	0.001309	0.00245546	0.00342318	0.00213756	0.00265228	0.00166731	0.00115636
2021	0.0788685	0.00622024	2.45691e-06	7.68726e-05	0.000803691	0.00307464	0.000516357	0.000879488	0.000843564	2.31734e-05
2021	0.0782011	0.00611541	1.78022e-05	0.000142993	0.000807941	0.00261902	0.00036418	0.000808605	0.00131504	3.98231e-05
2021	0.0986911	0.00973993	0.00175645	0.000689493	0.00169421	0.00287419	0.00117569	0.000559661	0.000954923	3.53037e-05
2021	0.0609373	0.00371335	4.93625e-05	1.15777e-05	0.000215992	0.002564	0.000188995	3.70319e-05	0.000644751	1.64778e-06
2021	0.0751087	0.00564132	0.000395364	6.05867e-05	0.00058714	0.00292217	0.000383833	0.000446856	0.000782892	6.24718e-05
2020	0.309849	0.0960063	0.0112036	0.00990427	0.00418391	0.00498178	0.00393262	0.00637892	0.00415912	0.0512621
2020	0.0922035	0.00850148	0.00100473	0.000463795	0.00160501	0.00252037	0.000387489	0.00119335	0.00125588	7.08632e-05
2020	0.131631	0.0173266	0.00039879	0.00235907	0.00398149	0.00377945	0.00228535	0.00347621	0.000771433	0.000274857
2020	0.0978085	0.00956651	0.00035965	0.000306254	0.00119597	0.00268268	0.001083	0.00243567	0.00130912	0.000194166
2020	0.13523	0.0182871	0.000541877	0.00707882	0.00248642	0.0026426	0.00097996	0.00264008	0.00142135	0.000496
2020	0.198185	0.0392774	0.00101552	0.0278853	0.00195076	0.00271143	0.000521751	0.00227827	0.00205071	0.000863623
2020	0.0664561	0.00441642	2.41087e-05	0.000121008	0.000793066	0.00192604	0.000297206	0.000605429	0.000649062	5.00836e-07
2020	0.0776796	0.00603413	0.000132432	0.000301168	0.00106103	0.00218529	0.000499166	0.00127418	0.000506326	7.45335e-05
2020	0.0714551	0.00510583	2.48231e-05	0.000236263	0.000902803	0.00242858	0.000246251	0.000637563	0.000612552	1.70027e-05
2020	0.0950456	0.00903366	4.893e-06	0.000501776	0.00202947	0.0025518	0.000977401	0.00157241	0.00128896	0.00010696
2020	0.0690461	0.00476737	4.97036e-06	0.000186166	0.00071734	0.00198439	0.000331759	0.000490609	0.00103485	1.72799e-05
2020	0.0830574	0.00689853	1.36867e-05	0.000189661	0.00100137	0.00254364	0.00115536	0.00124812	0.000669078	7.76239e-05
2020	0.10923	0.0119312	0.00109858	0.00092176	0.00189673	0.00260135	0.00131099	0.00228808	0.00111766	0.000696054
2020	0.0687243	0.00472302	4.37298e-06	4.82139e-05	0.000644377	0.00237445	0.000421895	0.00069197	0.000529672	8.07764e-06
2020	0.0664912	0.00442108	3.75874e-05	0.000104949	0.000606468	0.00197407	0.000238823	0.000595689	0.00085311	1.0376e-05
2020	0.0857344	0.00735039	0.0016219	0.000474362	0.00128471	0.0021997	0.000742596	0.00034988	0.000668319	8.91949e-06
2020	0.0559045	0.00312531	3.92692e-06	9.17941e-06	0.000173549	0.00194097	0.000161232	0.000226335	0.000609813	3.07693e-07
2020	0.0648693	0.00420803	0.0003926	3.72143e-05	0.000436965	0.00227257	0.000303281	0.000252839	0.000483744	2.88209e-05
2019	0.294016	0.0864454	0.0167753	0.0106481	0.00400084	0.00421774	0.00394178	0.00643837	0.00465633	0.0357669
2019	0.0930531	0.00865888	0.00151008	0.000249502	0.00144771	0.0020903	0.000341993	0.0016701	0.00128487	6.43155e-05
2019	0.126381	0.0159721	0.000529772	0.00185012	0.00376955	0.00320438	0.00192056	0.00357973	0.000819104	0.000298877
2019	0.0972108	0.00944994	0.000502537	0.000152934	0.00108219	0.0022116	0.000946666	0.00300342	0.00137845	0.000172137
2019	0.127954	0.0163723	0.000310685	0.00518299	0.00233259	0.00220575	0.00086035	0.00316153	0.00159248	0.000725874
2019	0.186137	0.0346471	0.00342225	0.0208648	0.00174814	0.00225132	0.000445732	0.00293689	0.00216376	0.000814186
2019	0.0651613	0.00424599	2.11048e-05	5.17109e-05	0.000656615	0.00153638	0.000234128	0.00109683	0.000646206	3.01759e-06
2019	0.0755929	0.00571428	0.000122988	0.000133202	0.000957913	0.00176802	0.000345128	0.00179514	0.000522031	6.98558e-05
2019	0.0691135	0.00477667	4.35959e-05	0.000108986	0.000813173	0.00198479	0.000212321	0.000969059	0.000636477	8.27265e-06
2019	0.093125	0.00867226	1.59275e-05	0.000395724	0.00171705	0.00210047	0.000901284	0.00203592	0.00135674	0.000149137
2019	0.0670505	0.00449577	1.00471e-05	6.43067e-05	0.000647491	0.00158023	0.000262096	0.000828763	0.00104668	5.61671e-05
2019	0.0800898	0.00641437	5.6945e-06	6.54856e-05	0.000932179	0.0021133	0.00093578	0.00159074	0.000709605	6.15978e-05
2019	0.101518	0.0103058	0.000480769	0.000586834	0.00163886	0.00210388	0.000991788	0.00290409	0.00118234	0.000417281
2019	0.0686529	0.00471322	1.26967e-05	1.58386e-05	0.000586522	0.00197479	0.000422715	0.00107372	0.000578148	4.87984e-05
2019	0.0648464	0.00420505	1.45818e-05	4.10755e-05	0.000529545	0.00159246	0.000211253	0.000943336	0.000867115	5.68112e-06
2019	0.0807906	0.00652712	0.00123165	0.000319847	0.00113275	0.00180112	0.000555995	0.000769025	0.000706132	1.06002e-05
2019	0.0601739	0.0036209	2.62156e-06	4.75612e-06	0.000188589	0.00156612	0.000146454	0.00104957	0.000660827	1.95742e-06
2019	0.064727	0.00418959	0.000304033	8.27228e-06	0.000381943	0.00201767	0.00029647	0.000655227	0.000507072	1.88954e-05
2018	0.255776	0.0654215	0.00812635	0.00824734	0.00357368	0.0032667	0.00385256	0.00655385	0.0040159	0.0277851
2018	0.0874783	0.00765246	0.000518162	0.000197924	0.00118301	0.00155527	0.000317828	0.00286301	0.000948068	6.91895e-05
2018	0.131441	0.0172768	0.0003435	0.00194566	0.00324862	0.00246412	0.00180907	0.00656574	0.00062455	0.00027551
2018	0.0867132	0.00751918	0.000147466	0.000113024	0.000870631	0.00164565	0.000832301	0.00267849	0.00106112	0.000170491
2018	0.112926	0.0127524	0.000108722	0.00372354	0.00192357	0.00165825	0.000746609	0.00277718	0.00123341	0.000581085
2018	0.18408	0.0338853	0.0113126	0.0140728	0.00141021	0.00169146	0.000400559	0.0020182	0.00170313	0.00127642
2018	0.0621207	0.00385898	2.00841e-05	3.37492e-05	0.000508805	0.00110198	0.000216616	0.00150322	0.000472694	1.83483e-06
2018	0.0685426	0.00469809	3.84626e-05	0.000100983	0.000737994	0.0012793	0.000274174	0.00185923	0.000375102	3.28482e-05
2018	0.0641848	0.00411969	4.92942e-05	3.33047e-05	0.000643902	0.00145609	0.000188092	0.00127933	0.000461674	8.00128e-06
2018	0.0914709	0.00836692	1.61368e-05	0.000298821	0.00136314	0.0015661	0.000781871	0.00306594	0.001041	0.000233916
2018	0.0562674	0.00316602	1.53425e-05	3.55355e-05	0.00049512	0.00113215	0.000207895	0.000516287	0.000762478	1.21184e-06
2018	0.0728024	0.00530018	1.72497e-05	4.00577e-05	0.000770988	0.0015716	0.000797075	0.00146873	0.000539341	9.51405e-05
2018	0.0865978	0.00749917	3.90416e-05	0.000407357	0.00125892	0.00153372	0.000829015	0.00229853	0.000933783	0.000198804
2018	0.0674861	0.00455437	4.26778e-06	2.71281e-06	0.000480427	0.00147159	0.000365423	0.00175866	0.000441152	3.01368e-05
2018	0.0537688	0.00289108	1.02778e-05	1.8995e-05	0.000422364	0.00114229	0.000177668	0.000472216	0.000646854	4.11559e-07
2018	0.075563	0.00570977	0.00033181	0.00023874	0.000859122	0.00133449	0.000462363	0.00194938	0.000530412	3.44819e-06
2018	0.0572644	0.00327921	5.0233e-07	3.39356e-06	0.000149269	0.00113306	0.000122166	0.00136596	0.00050347	1.39163e-06
2018	0.0628823	0.00395418	0.000198874	7.67843e-06	0.000305204	0.00151281	0.000286976	0.00125177	0.000378057	1.28096e-05
2017	0.218258	0.0476364	0.00439033	0.00608845	0.00292164	0.00254897	0.00326407	0.00643374	0.00344867	0.0185406
2017	0.0781578	0.00610865	0.000126549	0.000152127	0.000858773	0.00116116	0.000225372	0.00281502	0.000709588	6.00634e-05
2017	0.124539	0.0155099	0.000413585	0.00159933	0.00249771	0.00190439	0.00174527	0.00664985	0.0004978	0.000201928
2017	0.0821475	0.00674821	0.000159661	7.02488e-05	0.000657836	0.00122334	0.000787638	0.0025895	0.000781651	0.000478332
2017	0.101969	0.0103977	9.98045e-05	0.00319275	0.00143711	0.00124661	0.000589643	0.00252308	0.000917798	0.000390871
2017	0.133061	0.0177052	0.000569019	0.0112395	0.00105654	0.00127807	0.000305793	0.00170328	0.00130166	0.000251393
2017	0.0543416	0.00295301	2.78036e-05	2.17034e-05	0.000311779	0.000788868	0.000170548	0.00129987	0.000332271	1.69725e-07
2017	0.0603974	0.00364785	1.36912e-05	4.41415e-05	0.000449286	0.000932014	0.000227564	0.00169178	0.000261732	2.76426e-05
2017	0.0575921	0.00331685	4.82837e-05	5.00068e-05	0.000451561	0.00107463	0.000139313	0.00122657	0.000323045	3.45067e-06
2017	0.0835796	0.00698555	9.94738e-05	0.000216877	0.00094218	0.00116881	0.000614159	0.00296006	0.000775603	0.000208386
2017	0.0472536	0.0022329	4.88828e-06	2.52882e-05	0.000318423	0.000812458	0.000156839	0.000380999	0.000529306	4.69826e-06
2017	0.0656933	0.00431561	3.15344e-05	2.86393e-05	0.000587264	0.0011774	0.000632367	0.00144685	0.000394523	1.70438e-05
2017	0.0757393	0.00573644	0.000120669	0.000329407	0.000705496	0.00113524	0.000602017	0.00206782	0.000704911	7.08871e-05
2017	0.060652	0.00367867	3.48261e-06	6.31383e-06	0.000364912	0.00110531	0.000278695	0.00157975	0.000323441	1.67639e-05
2017	0.0455357	0.0020735	1.26315e-05	1.53215e-05	0.00031244	0.000818441	0.00013304	0.000319485	0.000461877	2.63121e-07
2017	0.0698478	0.00487872	0.00036031	0.000192632	0.000700308	0.000986493	0.00032809	0.00190725	0.00040193	1.70356e-06
2017	0.0512663	0.00262823	4.27232e-06	2.36651e-06	8.02828e-05	0.00080688	0.000116129	0.00128516	0.000332834	3.07423e-07
2017	0.0565721	0.00320041	5.28027e-05	5.11138e-06	0.000248407	0.00114019	0.000239479	0.00123914	0.000265447	9.82962e-06
2016	0.18326	0.0335843	0.00332326	0.00470839	0.00217605	0.00195577	0.00293659	0.00625784	0.00286192	0.00936444
2016	0.0724645	0.0052511	0.000132474	0.000170936	0.000598574	0.000826965	0.000182159	0.00276293	0.000534159	4.29013e-05
2016	0.116342	0.0135354	0.000460044	0.00114482	0.00196816	0.00143686	0.00150813	0.00657235	0.000389174	5.58878e-05
2016	0.0728587	0.00530839	0.000250298	3.59806e-05	0.000474219	0.000888265	0.000706079	0.0023889	0.000554095	1.0553e-05
2016	0.0910998	0.00829917	9.85306e-05	0.00235105	0.00106463	0.000913198	0.00051337	0.00220669	0.000665649	0.000486043
2016	0.122584	0.0150268	0.000371486	0.0101413	0.000699543	0.000944595	0.000291184	0.00133911	0.00097757	0.000261975
2016	0.0477634	0.00228134	4.34769e-05	1.51753e-05	0.000198482	0.000536559	0.000134678	0.00112631	0.000226542	1.22091e-07
2016	0.0522288	0.00272785	1.49086e-05	1.65742e-05	0.000299229	0.000658235	0.000168041	0.0013609	0.000174937	3.50184e-05
2016	0.0521152	0.00271599	1.51011e-05	2.82054e-05	0.000337307	0.000771889	0.000118536	0.00121982	0.000222401	2.73123e-06
2016	0.0759605	0.00577	3.08751e-05	0.000136292	0.000713836	0.000842325	0.000527065	0.00281407	0.000560344	0.000145196
2016	0.0378291	0.00143104	6.86958e-06	9.02597e-06	0.00019719	0.000559016	0.000119799	0.000183821	0.000353993	1.32739e-06
2016	0.0595475	0.00354591	7.96777e-06	1.67876e-05	0.000408492	0.000855396	0.000582867	0.00137919	0.000286171	9.03427e-06
2016	0.0669814	0.00448651	0.000110298	0.000278217	0.000484089	0.000819218	0.000486481	0.00171052	0.000515854	8.18325e-05
2016	0.0527352	0.002781	8.34414e-06	3.70629e-06	0.000257117	0.000798896	0.000217028	0.00121419	0.000233174	4.85425e-05
2016	0.0377214	0.00142291	1.29401e-05	9.88445e-06	0.00021139	0.000561277	0.000111181	0.000191153	0.00032356	1.52019e-06
2016	0.0620731	0.00385307	0.000105841	0.00022955	0.000551819	0.000700455	0.000265942	0.00170781	0.000289919	1.73815e-06
2016	0.044277	0.00196045	9.22974e-06	2.15166e-06	4.837e-05	0.000554801	0.000102164	0.00103272	0.000207985	3.03191e-06
2016	0.0499853	0.00249853	2.74654e-05	1.84475e-06	0.000196832	0.000832469	0.000201926	0.00104331	0.000181875	1.28084e-05
2015	0.180771	0.0326783	0.00277404	0.00440799	0.00183908	0.00153548	0.00349935	0.00652455	0.00280634	0.00929148
2015	0.0708836	0.00502448	0.000546248	8.6948e-05	0.00051111	0.000586234	0.000143542	0.0026974	0.000395206	5.77902e-05
2015	0.114075	0.013013	0.000675691	0.00134327	0.00166625	0.0010704	0.00131394	0.00656706	0.000302585	7.38253e-05
2015	0.066876	0.00447239	0.000213637	2.50381e-05	0.000370786	0.000625981	0.000598144	0.00225073	0.00037877	9.30585e-06
2015	0.0878233	0.00771293	0.000170803	0.00185223	0.00081327	0.000667538	0.000385476	0.00205409	0.000467832	0.00130169
2015	0.115188	0.0132682	0.000318512	0.00888217	0.000522093	0.000680634	0.000274758	0.00134424	0.000726203	0.000519622
2015	0.0432097	0.00186708	3.40821e-05	2.45974e-06	0.000155295	0.000350896	0.000132559	0.00104036	0.000150225	1.20142e-06
2015	0.0482242	0.00232557	8.42314e-06	1.09096e-05	0.000237167	0.000466781	0.000124468	0.00129707	0.000109872	7.08755e-05
2015	0.0480089	0.00230486	4.7321e-05	4.49802e-05	0.000264094	0.000538931	9.49908e-05	0.00117151	0.000140348	2.67861e-06
2015	0.0717256	0.00514456	8.75027e-05	8.36795e-05	0.000635124	0.000595705	0.000430093	0.00279255	0.000393665	0.000126243
2015	0.0313287	0.000981486	1.15936e-05	1.82143e-06	0.000143689	0.000376389	8.80963e-05	0.000125737	0.000233664	4.95767e-07
2015	0.054162	0.00293352	7.72081e-06	7.813e-06	0.000348937	0.000599169	0.00047974	0.00128827	0.000194151	7.72453e-06
2015	0.0622736	0.003878	0.000144615	0.000257019	0.00038171	0.00058026	0.000402164	0.00166629	0.000369348	7.65865e-05
2015	0.0490907	0.0024099	1.84335e-05	4.66459e-07	0.000216943	0.000566786	0.000161478	0.00109826	0.000158241	0.000189289
2015	0.0323044	0.00104357	1.29984e-05	6.98703e-06	0.000157039	0.000371041	9.23473e-05	0.000180362	0.000215398	7.40009e-06
2015	0.0638726	0.0040797	0.00092213	0.000206173	0.00043299	0.000494732	0.000224236	0.00159555	0.000199228	4.6694e-06
2015	0.0397002	0.0015761	7.28431e-06	1.01527e-06	2.97383e-05	0.000367956	6.74587e-05	0.000975647	0.000120668	6.33803e-06
2015	0.0372114	0.00138469	4.65504e-05	1.18523e-06	0.000130601	0.000602114	0.000159756	0.000402725	2.60349e-05	1.57186e-05
2014	0.198068	0.039231	0.00115427	0.00330319	0.0018725	0.00140634	0.00294001	0.00646697	0.00239004	0.0196977
2014	0.0672468	0.00452214	0.000479664	8.35406e-05	0.000462363	0.000344971	0.000122368	0.00263988	0.000283295	0.000106051
2014	0.11504	0.0132342	0.00102517	0.00119916	0.00151152	0.000697188	0.00187639	0.0065984	0.00022696	9.94152e-05
2014	0.0616698	0.00380317	0.000100348	2.0451e-05	0.000304343	0.000487469	0.000479242	0.00215008	0.000254203	7.02616e-06
2014	0.092051	0.00847339	0.000359003	0.00202147	0.000725704	0.000662086	0.000333855	0.00199334	0.000327859	0.00205007
2014	0.106506	0.0113435	0.000965115	0.0067782	0.000428682	0.000496819	0.000264303	0.00124232	0.000527112	0.000640954
2014	0.0386879	0.00149676	5.80736e-05	4.41881e-06	0.000114214	0.000152093	8.62144e-05	0.000934693	9.91803e-05	4.78682e-05
2014	0.0405713	0.00164603	6.40457e-06	1.19903e-05	0.000178834	0.000288718	6.58976e-05	0.000960143	6.62266e-05	6.78156e-05
2014	0.0440633	0.00194157	6.69703e-06	2.11855e-05	0.000218927	0.000315521	6.68902e-05	0.00121316	8.61034e-05	1.30919e-05
2014	0.0680587	0.00463199	8.69267e-05	5.25972e-05	0.000523338	0.000447214	0.000353402	0.00269928	0.000272912	0.000196325
2014	0.0265052	0.000702526	2.72533e-06	6.58113e-06	0.000116259	0.000188668	6.36183e-05	0.000168646	0.000152659	3.36849e-06
2014	0.0496248	0.00246262	8.43551e-06	3.33404e-05	0.000290667	0.000391395	0.000379794	0.00120828	0.000130525	2.01842e-05
2014	0.0591931	0.00350382	0.000137523	0.00027671	0.000341854	0.000464816	0.000333334	0.00162111	0.000261939	6.65288e-05
2014	0.044895	0.00201556	6.67135e-06	2.56306e-06	0.000190298	0.000419902	9.33767e-05	0.000995101	0.000106159	0.000201491
2014	0.0284819	0.000811218	1.01916e-05	1.0887e-06	0.000122487	0.000172832	7.21433e-05	0.00028716	0.000139703	5.61246e-06
2014	0.0684809	0.00468963	0.00183298	0.000202322	0.000332109	0.000416498	0.00017077	0.00160006	0.000130745	4.1471e-06
2014	0.0327984	0.00107574	3.4088e-06	1.29958e-06	1.78131e-05	0.000170025	3.85247e-05	0.000774938	6.50736e-05	4.65475e-06
2014	0.0341399	0.00116553	6.47523e-05	2.17989e-06	9.99255e-05	0.000479624	0.00012067	0.000333588	2.28151e-05	4.19796e-05
2013	0.185673	0.0344746	0.000752008	0.00281781	0.00161949	0.00101757	0.00238907	0.00627274	0.0019118	0.0176941
2013	0.0619203	0.00383412	0.000186849	6.45568e-05	0.000417761	0.000204169	9.12942e-05	0.00242301	0.000202956	0.000243524
2013	0.107195	0.0114908	0.000528157	0.000851321	0.0013339	0.000457385	0.00159942	0.00650864	0.000173147	3.88438e-05
2013	0.0551079	0.00303688	8.8049e-05	1.44039e-05	0.000219658	0.000290859	0.000417493	0.00183304	0.000168591	4.78672e-06
2013	0.0830388	0.00689544	0.000157627	0.00179997	0.000641013	0.000439316	0.000302193	0.00174039	0.000231104	0.00158382
2013	0.0967185	0.00935447	0.000494832	0.00594848	0.000334221	0.000311012	0.000201832	0.00105375	0.000391111	0.000619232
2013	0.0321594	0.00103423	4.96716e-05	6.71342e-07	8.36563e-05	7.2653e-05	5.86382e-05	0.000671365	6.42101e-05	3.33631e-05
2013	0.0336909	0.00113508	1.05272e-05	1.60364e-05	0.000106722	0.000161994	3.81291e-05	0.000708763	3.8903e-05	5.40024e-05
2013	0.0396387	0.00157123	1.64169e-06	7.24538e-05	0.000170492	0.0001825	3.74073e-05	0.00103768	5.18119e-05	1.72377e-05
2013	0.0637567	0.00406492	5.94833e-05	4.39299e-05	0.000406706	0.000279666	0.000312142	0.00256599	0.00019462	0.000202383
2013	0.0210007	0.000441029	4.37613e-06	2.7242e-06	8.27561e-05	9.1149e-05	3.86382e-05	0.000106256	9.51264e-05	2.00029e-05
2013	0.0422616	0.00178604	7.78255e-06	9.24219e-06	0.000219885	0.000229342	0.000254598	0.000962061	8.75947e-05	1.55392e-05
2013	0.0525828	0.00276495	0.00013644	5.79539e-05	0.000261721	0.000283625	0.000303712	0.00148556	0.000179093	5.68417e-05
2013	0.0375991	0.00141369	5.07584e-06	1.15155e-06	0.00015538	0.000249208	5.66503e-05	0.000714589	6.90288e-05	0.00016261
2013	0.022511	0.000506746	7.99112e-06	6.21561e-07	8.67026e-05	7.99769e-05	4.1854e-05	0.000193931	9.01223e-05	5.54659e-06
2013	0.0482632	0.00232934	0.00021607	3.53825e-05	0.000241008	0.000252129	0.000106868	0.0013887	8.5822e-05	3.35505e-06
2013	0.0258449	0.000667958	2.40323e-06	5.20285e-07	4.23168e-06	8.07888e-05	1.91146e-05	0.00052318	3.43624e-05	3.35644e-06
2013	0.0276137	0.000762516	7.67817e-05	2.78161e-06	7.62193e-05	0.000294155	8.1355e-05	0.000181152	1.05596e-05	3.95118e-05
2012	0.120858	0.0146066	0.000648589	0.00205347	0.00139969	0.000619187	0.00190267	0.00603903	0.00151084	0.000433112
2012	0.0547339	0.0029958	5.90358e-05	5.76513e-05	0.000318362	0.000100957	5.92993e-05	0.00226419	0.000131853	4.45302e-06
2012	0.102384	0.0104825	0.000321365	0.000503844	0.00122052	0.000289967	0.00152021	0.00650797	0.00011677	1.87871e-06
2012	0.0485927	0.00236125	4.79048e-06	1.31378e-05	0.000134618	0.000162453	0.000208071	0.00174098	9.71396e-05	5.80373e-08
2012	0.064942	0.00421746	0.000120499	0.00158181	0.000436929	0.00026008	0.000256949	0.00138217	0.000145821	3.32003e-05
2012	0.0820013	0.00672422	0.000255896	0.00457695	0.00021191	0.00016293	0.000150767	0.00108851	0.000267534	9.72597e-06
2012	0.0243347	0.000592178	2.0016e-05	8.00989e-07	4.56521e-05	2.49036e-05	3.9322e-05	0.000426452	3.43087e-05	7.22743e-07
2012	0.0181905	0.000330894	5.00215e-06	3.89779e-06	7.59225e-05	7.27522e-05	2.10151e-05	0.000133361	1.81148e-05	8.2806e-07
2012	0.0361584	0.00130743	1.67242e-06	4.46361e-05	0.00014107	8.86285e-05	1.80291e-05	0.000988681	2.44407e-05	2.74587e-07
2012	0.0576622	0.00332493	4.59061e-05	2.13522e-05	0.000299288	0.000144501	0.000265037	0.00242337	0.00012193	3.54987e-06
2012	0.0144724	0.00020945	2.26261e-06	2.82651e-06	3.81587e-05	2.95147e-05	1.80024e-05	6.84434e-05	5.00847e-05	1.57403e-07
2012	0.0357861	0.00128065	2.72294e-06	2.34557e-05	0.000155083	0.00011471	0.000131059	0.0008024	5.107e-05	1.46212e-07
2012	0.0492403	0.00242461	9.12511e-05	0.000197517	0.000162414	0.00015081	0.00018274	0.00152888	0.000109766	1.23266e-06
2012	0.0300017	0.000900104	1.8986e-06	6.17041e-08	0.00010998	0.000124105	3.38608e-05	0.000590667	3.72282e-05	2.30223e-06
2012	0.0175349	0.000307471	5.44029e-06	2.69516e-07	5.92262e-05	2.36148e-05	2.5945e-05	0.000143004	4.99423e-05	2.86135e-08
2012	0.0554594	0.00307574	0.00105939	4.15167e-05	0.000197572	0.000127647	0.000216374	0.00137795	5.52753e-05	1.81695e-08
2012	0.00828316	6.86107e-05	7.66688e-07	1.0775e-07	1.46352e-06	2.46348e-05	4.62702e-06	2.39299e-05	1.30383e-05	4.26303e-08
2012	0.0215732	0.000465404	5.77745e-05	1.67358e-06	5.16423e-05	0.000162718	4.77548e-05	0.000140932	2.63869e-06	2.69427e-07
2011	0.108809	0.0118394	0.000370008	0.00139971	0.00101862	0.000307175	0.00152639	0.00579114	0.00113084	0.000295568
2011	0.0507522	0.00257579	1.61596e-05	3.56516e-05	0.000227109	2.1701e-05	4.0919e-05	0.00215149	7.98491e-05	2.91193e-06
2011	0.0963687	0.00928692	0.000256911	0.000271207	0.00110261	0.000113347	0.00112116	0.00634548	7.42627e-05	1.94107e-06
2011	0.043235	0.00186926	1.19062e-06	1.12134e-05	8.48745e-05	4.62598e-05	0.000112439	0.00156327	4.99862e-05	3.47717e-08
2011	0.0516315	0.00266581	4.60769e-05	0.000667544	0.000307945	9.78187e-05	0.000183177	0.00125504	7.97365e-05	2.84696e-05
2011	0.0686423	0.00471176	9.37535e-05	0.00318512	0.000148128	4.95507e-05	8.79254e-05	0.000974846	0.000165665	6.77276e-06
2011	0.0184821	0.000341587	1.33263e-05	1.00073e-06	2.26326e-05	2.92227e-09	2.32126e-05	0.000264906	1.59522e-05	5.53463e-07
2011	0.010775	0.000116101	6.39134e-07	1.38137e-07	4.50676e-05	9.49968e-06	1.04093e-05	4.3678e-05	6.08256e-06	5.86135e-07
2011	0.0349784	0.00122349	0	3.1849e-05	8.76399e-05	1.71295e-05	7.4716e-06	0.00107067	8.55262e-06	1.70956e-07
2011	0.0525545	0.00276198	2.92533e-05	2.24825e-06	0.000212183	3.9735e-05	0.000179714	0.00222275	7.35878e-05	2.50879e-06
2011	0.00993539	9.87119e-05	1.05189e-06	1.87851e-07	2.16479e-05	1.5388e-07	7.64142e-06	4.5981e-05	2.19599e-05	8.80917e-08
2011	0.0299835	0.000899013	9.63979e-07	1.75277e-07	9.92802e-05	2.54382e-05	4.79123e-05	0.000700194	2.49859e-05	6.32171e-08
2011	0.0428953	0.00184001	5.13803e-05	4.47341e-05	0.000100471	4.26244e-05	0.000104041	0.0014363	5.91192e-05	1.3384e-06
2011	0.0257892	0.000665085	1.91651e-08	4.51151e-06	6.90718e-05	2.90302e-05	1.87876e-05	0.000525546	1.73591e-05	7.59855e-07
2011	0.0116792	0.000136405	1.51869e-06	2.12717e-07	3.80852e-05	1.20671e-08	1.07035e-05	6.32027e-05	2.26524e-05	1.73235e-08
2011	0.0401702	0.00161365	0.000210111	2.35115e-05	0.000131712	3.18481e-05	9.04918e-05	0.00109761	2.83567e-05	8.16805e-09
2011	0.00161037	2.59328e-06	4.39429e-08	0	0	0	0	0	2.54933e-06	0
2011	0.0154969	0.000240153	1.99395e-05	4.74094e-07	2.66233e-05	4.53881e-05	2.14518e-05	0.000126164	0	1.12187e-07
	5.1、	SUM（Z+，Z-）		Euclidean distance
2021	Chengdu	0.446878		TOPSIS	0.83703
2021	Zigong	0.444755			0.230283
2021	Panzhihua	0.471133			0.318203
2021	Luzhou	0.447554			0.249519
2021	Deyang	0.451936			0.33851
2021	Mianyang	0.48592			0.485425
2021	Guangyuan	0.445157			0.174182
2021	Suining	0.441556			0.202476
2021	Neijiang	0.445876			0.187579
2021	Leshan	0.454003			0.242811
2021	Nanchong	0.44453			0.182689
2021	Meishan	0.444652			0.216668
2021	Yibin	0.436827			0.293353
2021	Guangan	0.448165			0.175981
2021	Dazhou	0.443813			0.176203
2021	Yaan	0.439039			0.224789
2021	Bazhong	0.44057			0.138315
2021	Ziyang	0.436749		欧式距离贴近度	0.171972
2020	Chengdu	0.428874			0.72247
2020	Zigong	0.437193			0.210899
2020	Panzhihua	0.457099			0.28797
2020	Luzhou	0.443454			0.220561
2020	Deyang	0.443686			0.304787
2020	Mianyang	0.481029			0.412002
2020	Guangyuan	0.43879			0.151453
2020	Suining	0.435791			0.17825
2020	Neijiang	0.438893			0.162808
2020	Leshan	0.449424			0.211483
2020	Nanchong	0.438603			0.157423
2020	Meishan	0.444523			0.186846
2020	Yibin	0.432617			0.252487
2020	Guangan	0.442383			0.15535
2020	Dazhou	0.437082			0.152125
2020	Yaan	0.434428			0.19735
2020	Bazhong	0.43786		欧式距离贴近度	0.127677
2020	Ziyang	0.432081			0.150133
2019	Chengdu	0.413846			0.710447
2019	Zigong	0.437994			0.212453
2019	Panzhihua	0.452682			0.279182
2019	Luzhou	0.444607			0.218644
2019	Deyang	0.440119			0.290726
2019	Mianyang	0.459319			0.405246
2019	Guangyuan	0.438571			0.148576
2019	Suining	0.437142			0.172925
2019	Neijiang	0.438772			0.157516
2019	Leshan	0.446592			0.208524
2019	Nanchong	0.436425			0.153636
2019	Meishan	0.445767			0.179667
2019	Yibin	0.43783			0.231866
2019	Guangan	0.439691			0.156139
2019	Dazhou	0.438752			0.147797
2019	Yaan	0.43274		欧式距离贴近度	0.186695
2019	Bazhong	0.439761			0.136833
2019	Ziyang	0.434025			0.149132
2018	Chengdu	0.417323			0.612898
2018	Zigong	0.440373			0.198646
2018	Panzhihua	0.460502			0.28543
2018	Luzhou	0.441799			0.196273
2018	Deyang	0.437192			0.258299
2018	Mianyang	0.442065			0.416408
2018	Guangyuan	0.437454			0.142005
2018	Suining	0.436748			0.156939
2018	Neijiang	0.43696			0.146889
2018	Leshan	0.444893			0.205602
2018	Nanchong	0.433446			0.129814
2018	Meishan	0.439039			0.165822
2018	Yibin	0.439317			0.197119
2018	Guangan	0.441796			0.152754
2018	Dazhou	0.433155		欧式距离贴近度	0.124133
2018	Yaan	0.436691			0.173035
2018	Bazhong	0.438495			0.130593
2018	Ziyang	0.434237			0.144811
2017	Chengdu	0.420118			0.519516
2017	Zigong	0.439733			0.177739
2017	Panzhihua	0.457693			0.272101
2017	Luzhou	0.434014			0.189274
2017	Deyang	0.433798			0.235061
2017	Mianyang	0.446646			0.297911
2017	Guangyuan	0.432898			0.12553
2017	Suining	0.43406			0.139145
2017	Neijiang	0.432493			0.133163
2017	Leshan	0.438217			0.190727
2017	Nanchong	0.427598			0.110509
2017	Meishan	0.43744			0.150177
2017	Yibin	0.434004			0.174513
2017	Guangan	0.437558		欧式距离贴近度	0.138615
2017	Dazhou	0.427536			0.106507
2017	Yaan	0.433692			0.161054
2017	Bazhong	0.434371			0.118024
2017	Ziyang	0.43312			0.130616
2016	Chengdu	0.421954			0.434313
2016	Zigong	0.436436			0.166037
2016	Panzhihua	0.458316			0.253846
2016	Luzhou	0.439261			0.165867
2016	Deyang	0.427001			0.213348
2016	Mianyang	0.442452			0.277055
2016	Guangyuan	0.42835			0.111506
2016	Suining	0.429089			0.12172
2016	Neijiang	0.431077			0.120895
2016	Leshan	0.437882			0.173472
2016	Nanchong	0.422698			0.0894944
2016	Meishan	0.435815			0.136635
2016	Yibin	0.428297		欧式距离贴近度	0.15639
2016	Guangan	0.429888			0.122672
2016	Dazhou	0.422072			0.0893721
2016	Yaan	0.431271			0.143931
2016	Bazhong	0.428325			0.103372
2016	Ziyang	0.429483			0.116385
2015	Chengdu	0.424351			0.425995
2015	Zigong	0.432266			0.163982
2015	Panzhihua	0.453491			0.251548
2015	Luzhou	0.436431			0.153234
2015	Deyang	0.417226			0.210493
2015	Mianyang	0.434583			0.265054
2015	Guangyuan	0.426301			0.10136
2015	Suining	0.425953			0.113215
2015	Neijiang	0.426643			0.112527
2015	Leshan	0.435323			0.164764
2015	Nanchong	0.419049			0.0747613
2015	Meishan	0.432992		欧式距离贴近度	0.125088
2015	Yibin	0.425229			0.146447
2015	Guangan	0.423506			0.115915
2015	Dazhou	0.417578			0.0773613
2015	Yaan	0.425878			0.149979
2015	Bazhong	0.425482			0.0933063
2015	Ziyang	0.420318			0.0885315
2014	Chengdu	0.432343			0.458127
2014	Zigong	0.429222			0.156671
2014	Panzhihua	0.452526			0.254217
2014	Luzhou	0.435465			0.141618
2014	Deyang	0.412621			0.223088
2014	Mianyang	0.423083			0.251738
2014	Guangyuan	0.419142			0.0923026
2014	Suining	0.421084			0.0963497
2014	Neijiang	0.426002			0.103434
2014	Leshan	0.432384			0.157403
2014	Nanchong	0.415158		欧式距离贴近度	0.0638437
2014	Meishan	0.427617			0.11605
2014	Yibin	0.423737			0.139693
2014	Guangan	0.421093			0.106615
2014	Dazhou	0.416165			0.068439
2014	Yaan	0.427082			0.160346
2014	Bazhong	0.421631			0.0777895
2014	Ziyang	0.416071			0.082053
2013	Chengdu	0.432489			0.429313
2013	Zigong	0.426289			0.145254
2013	Panzhihua	0.455514			0.235328
2013	Luzhou	0.432059			0.127547
2013	Deyang	0.413608			0.200767
2013	Mianyang	0.42209			0.229142
2013	Guangyuan	0.416427			0.0772271
2013	Suining	0.416652			0.080861
2013	Neijiang	0.422002			0.0939303
2013	Leshan	0.430782		欧式距离贴近度	0.148002
2013	Nanchong	0.410345			0.0511781
2013	Meishan	0.424372			0.0995863
2013	Yibin	0.423698			0.124104
2013	Guangan	0.417471			0.090064
2013	Dazhou	0.412726			0.0545422
2013	Yaan	0.424837			0.113604
2013	Bazhong	0.417719			0.0618715
2013	Ziyang	0.411625			0.0670845
2012	Chengdu	0.44577			0.271121
2012	Zigong	0.433114			0.126373
2012	Panzhihua	0.460914			0.222133
2012	Luzhou	0.432906			0.112248
2012	Deyang	0.423353			0.153399
2012	Mianyang	0.431561			0.190011
2012	Guangyuan	0.415405			0.0585806
2012	Suining	0.410858			0.0442744
2012	Neijiang	0.423477		欧式距离贴近度	0.0853847
2012	Leshan	0.436361			0.132143
2012	Nanchong	0.409099			0.0353763
2012	Meishan	0.422459			0.0847091
2012	Yibin	0.424959			0.115871
2012	Guangan	0.420095			0.0714165
2012	Dazhou	0.411519			0.0426101
2012	Yaan	0.426168			0.130135
2012	Bazhong	0.406486			0.0203775
2012	Ziyang	0.411963			0.0523669
2011	Chengdu	0.445659			0.244153
2011	Zigong	0.434011			0.116938
2011	Panzhihua	0.460722			0.209169
2011	Luzhou	0.430943			0.100326
2011	Deyang	0.420925			0.122662
2011	Mianyang	0.428285			0.160272
2011	Guangyuan	0.41252			0.0448028
2011	Suining	0.407737			0.0264264
2011	Neijiang	0.425275			0.0822488
2011	Leshan	0.436037			0.120528
2011	Nanchong	0.407587			0.0243761
2011	Meishan	0.421893			0.0710691
2011	Yibin	0.425676			0.10077
2011	Guangan	0.41817			0.0616717
2011	Dazhou	0.408814			0.0285686
2011	Yaan	0.422332			0.0951152
2011	Bazhong	0.403271			0.00399326
2011	Ziyang	0.409874			0.0378089
			X1	X2	X3	X4	X5	X6	X7	X8
	5、Grey correlation degree
		wj(FAHP-EM)	0.180347	0.185579	0.071792	0.0789738	0.069585	0.0827442	0.0737775	0.257202
		З	0.5
		zj+	0.180347	0.185579	0.071792	0.0789738	0.069585	0.0827442	0.0737775	0.257202
2021	Chengdu	zj+ -zij	0	0.0728275	0	0	0	0	0	0
2021	Zigong		0.157492	0.159809	0.0255454	0.0221318	0.0478567	0.0455043	0.0296533	0.245904
2021	Panzhihua		0.171491	0.128551	0.00103451	0.00979903	0.00556655	0.0231243	0.0392965	0.234604
2021	Luzhou		0.159572	0.163957	0.0324262	0.0200153	0.0323933	0.0301437	0.0291515	0.237089
2021	Deyang		0.158723	0.0897024	0.0151416	0.0204968	0.0339144	0.028554	0.0273987	0.22971
2021	Mianyang		0.092841	0	0.0220565	0.0196951	0.0433967	0.0310589	0.0186159	0.223233
2021	Guangyuan		0.176124	0.172806	0.0391207	0.0282994	0.0494495	0.0553993	0.0416144	0.254331
2021	Suining		0.169858	0.165178	0.0343038	0.0255651	0.0430746	0.0432269	0.0453617	0.245485
2021	Neijiang		0.1775	0.165997	0.0367905	0.0225919	0.0518441	0.0533946	0.0424125	0.250906
2021	Leshan		0.178876	0.158519	0.0210747	0.0213793	0.0349341	0.0384337	0.0291431	0.237912
2021	Nanchong		0.176046	0.169507	0.0408639	0.0277333	0.0493858	0.0570904	0.0333765	0.251047
2021	Meishan		0.173398	0.165915	0.0359662	0.0217995	0.0306066	0.0444117	0.0424083	0.239267
2021	Yibin		0.1401	0.149399	0.0222394	0.0204659	0.0233512	0.0312439	0.0329448	0.223197
2021	Guangan		0.178779	0.176811	0.0434425	0.0235244	0.0468615	0.0530881	0.0447333	0.252388
2021	Dazhou		0.176127	0.173621	0.0433677	0.0277974	0.0505015	0.0543083	0.037514	0.250892
2021	Yaan		0.138437	0.15932	0.0306311	0.0253623	0.0352966	0.0590871	0.0428756	0.25126
2021	Bazhong		0.173321	0.182176	0.0570953	0.0283379	0.0558374	0.0766589	0.0483855	0.255918
2021	Ziyang	zj+ -zij	0.160463	0.177795	0.047561	0.0249167	0.0499933	0.0616053	0.0457973	0.249298
2020	Chengdu		0.0744996	0.0860584	0.00710884	0.00839209	0.00687441	0.0028761	0.0092862	0.0307908
2020	Zigong		0.148649	0.164043	0.0317295	0.0287706	0.0499002	0.0481994	0.0383391	0.248784
2020	Panzhihua		0.160377	0.137008	0.00869293	0.0174966	0.0217796	0.0237849	0.0460028	0.240623
2020	Luzhou		0.161382	0.168079	0.0372091	0.0271793	0.036676	0.0333917	0.0375958	0.243268
2020	Deyang		0.157068	0.101443	0.021928	0.0275676	0.0382807	0.0313625	0.0360767	0.234931
2020	Mianyang		0.148479	0.0185897	0.0276246	0.0269024	0.0467431	0.035013	0.0284927	0.227815
2020	Guangyuan		0.175437	0.174578	0.0436306	0.0350872	0.0523453	0.0581388	0.0483008	0.256494
2020	Suining		0.168839	0.168224	0.0392186	0.0322267	0.047243	0.0470486	0.0512758	0.248569
2020	Neijiang		0.175364	0.170208	0.0417453	0.0296933	0.0538926	0.0574942	0.0490277	0.253079
2020	Leshan		0.178135	0.163178	0.0267424	0.0284585	0.0383216	0.0430907	0.0378754	0.24686
2020	Nanchong		0.178117	0.171934	0.0450088	0.0344273	0.0513707	0.0605945	0.0416084	0.253045
2020	Meishan		0.176647	0.171807	0.0401476	0.0285393	0.0355944	0.0474155	0.0479109	0.248392
2020	Yibin		0.147202	0.155218	0.0282405	0.0279704	0.0333774	0.0349103	0.040346	0.230819
2020	Guangan		0.178256	0.178635	0.0464074	0.0302456	0.0490449	0.0564389	0.0507629	0.25436
2020	Dazhou		0.174216	0.175334	0.0471654	0.0345433	0.0541311	0.0583375	0.0445694	0.253981
2020	Yaan		0.140074	0.163799	0.0359492	0.0320728	0.0423344	0.0640392	0.0479256	0.254216
2020	Bazhong	zj+ -zij	0.178365	0.182549	0.0586182	0.0349175	0.0568873	0.0676998	0.0490831	0.256647
2020	Ziyang		0.160533	0.179478	0.0508883	0.0313024	0.05217	0.0668433	0.0517833	0.251834
2019	Chengdu		0.0508271	0.0823888	0.0085398	0.0140297	0.0068014	0.00250478	0.00554013	0.0680808
2019	Zigong		0.141487	0.169783	0.0337432	0.033254	0.0510919	0.0418774	0.0379324	0.249182
2019	Panzhihua		0.15733	0.142566	0.0103953	0.0223666	0.0257607	0.0229134	0.0451575	0.239914
2019	Luzhou		0.157929	0.173212	0.0388953	0.0319462	0.0388171	0.0279408	0.03665	0.244082
2019	Deyang		0.16272	0.113586	0.0234951	0.0320084	0.0402533	0.0265167	0.0338716	0.23026
2019	Mianyang		0.121847	0.041132	0.0299812	0.0315258	0.0484726	0.0285512	0.0272612	0.228668
2019	Guangyuan		0.175753	0.178388	0.0461675	0.0397772	0.0542837	0.0496258	0.0483569	0.255465
2019	Suining		0.169257	0.174037	0.0408418	0.036926	0.0510074	0.0403751	0.0509295	0.248844
2019	Neijiang		0.173744	0.175139	0.0432758	0.0344229	0.0550137	0.0516145	0.048549	0.254326
2019	Leshan		0.176356	0.165686	0.0303546	0.033143	0.0395636	0.037623	0.0369435	0.24499
2019	Nanchong		0.177177	0.177559	0.0463461	0.0392218	0.0533956	0.053956	0.0414251	0.249708
2019	Meishan		0.17796	0.177486	0.0412604	0.0330033	0.0389945	0.0428602	0.047139	0.249354
2019	Yibin		0.15842	0.161354	0.0313092	0.0331057	0.0380923	0.0288547	0.0393923	0.236775
2019	Guangan		0.176783	0.181599	0.0475738	0.0345352	0.0490249	0.0499766	0.0497328	0.250217
2019	Dazhou		0.176528	0.17917	0.0487801	0.0390682	0.0550505	0.0520305	0.0443307	0.254819
2019	Yaan	zj+ -zij	0.145252	0.167694	0.0381356	0.0365342	0.0460054	0.055013	0.0472043	0.253946
2019	Bazhong		0.178728	0.183398	0.0580592	0.0393996	0.0574832	0.0503472	0.0480709	0.255803
2019	Ziyang		0.16291	0.182702	0.0522486	0.0340553	0.0523667	0.0571469	0.0512592	0.252855
2018	Chengdu		0.0902005	0.0947638	0.0120117	0.0218188	0.00751602	0.00178838	0.0104064	0.0905134
2018	Zigong		0.157584	0.17151	0.0373971	0.0395369	0.0517573	0.0292372	0.0429867	0.248884
2018	Panzhihua		0.161813	0.141469	0.0147953	0.0293339	0.0270519	0.00171496	0.0487865	0.240604
2018	Luzhou		0.168203	0.174947	0.0422855	0.0384072	0.0407354	0.0309901	0.0412026	0.244145
2018	Deyang		0.16992	0.124558	0.0279334	0.0382523	0.0422608	0.0300453	0.0386575	0.233096
2018	Mianyang		0.073986	0.0669499	0.0342392	0.0378465	0.049571	0.0378199	0.0325085	0.221475
2018	Guangyuan		0.175865	0.179769	0.0492353	0.0457777	0.0548671	0.0439729	0.0520359	0.255848
2018	Suining		0.174145	0.17553	0.0446259	0.0432065	0.0530268	0.0396255	0.0544099	0.251471
2018	Neijiang		0.173326	0.179808	0.0464167	0.0408151	0.0558703	0.0469765	0.0522909	0.254374
2018	Leshan		0.17633	0.168292	0.0348713	0.0393998	0.041623	0.0273733	0.041513	0.241908
2018	Nanchong		0.17643	0.179617	0.0495407	0.0453264	0.0551664	0.0600223	0.0461645	0.256101
2018	Meishan		0.176193	0.17925	0.0440253	0.0393305	0.0413525	0.0444202	0.0505538	0.247448
2018	Yibin		0.174098	0.165396	0.0363107	0.0398111	0.0407924	0.0348012	0.0432196	0.243102
2018	Guangan		0.178281	0.183932	0.0498733	0.0406126	0.050469	0.0408078	0.0527739	0.251712
2018	Dazhou	zj+ -zij	0.177141	0.18122	0.0512405	0.045176	0.0562557	0.0610137	0.0483441	0.256561
2018	Yaan		0.162131	0.170127	0.0424812	0.0424432	0.0480824	0.0385924	0.0507468	0.255345
2018	Bazhong		0.179638	0.183736	0.0595744	0.0453129	0.0585321	0.0457853	0.0513393	0.256022
2018	Ziyang		0.166244	0.182808	0.0543219	0.040079	0.0526446	0.0473638	0.0543338	0.253623
2017	Chengdu		0.114087	0.10755	0.0177398	0.0284866	0.0124529	0.00253367	0.015052	0.121038
2017	Zigong		0.169097	0.173245	0.0424871	0.0448981	0.0545726	0.0296875	0.0471394	0.249452
2017	Panzhihua		0.16001	0.145587	0.0218149	0.0353345	0.0278086	0.00119764	0.051466	0.242992
2017	Luzhou		0.167711	0.177197	0.0461437	0.0439976	0.0415201	0.0318571	0.0458194	0.235331
2017	Deyang		0.170356	0.129074	0.0338827	0.0436665	0.0453024	0.0325139	0.0434823	0.237432
2017	Mianyang		0.156493	0.0795622	0.0392875	0.0432237	0.052098	0.0414735	0.037699	0.241347
2017	Guangyuan		0.175074	0.18092	0.0541347	0.050887	0.0565256	0.0466905	0.0555492	0.25679
2017	Suining		0.176647	0.178935	0.0505956	0.0484449	0.0544998	0.041613	0.0575993	0.251945
2017	Neijiang		0.173398	0.178507	0.050542	0.0461924	0.0577819	0.0477219	0.055804	0.255345
2017	Leshan		0.170373	0.170852	0.041097	0.044786	0.0448028	0.0283378	0.0459278	0.242767
2017	Nanchong		0.178136	0.18055	0.0539476	0.0504702	0.0570614	0.0632251	0.0507708	0.255035
2017	Meishan		0.174731	0.180227	0.0475585	0.0446606	0.0444381	0.0447068	0.0539149	0.253074
2017	Yibin		0.169362	0.167429	0.0452308	0.0452806	0.0450489	0.0372709	0.0472273	0.248783
2017	Guangan	zj+ -zij	0.178481	0.183066	0.0526893	0.0457277	0.0528908	0.0429981	0.055793	0.253108
2017	Dazhou		0.176793	0.181664	0.054116	0.0503654	0.0580507	0.0648701	0.0522862	0.256689
2017	Yaan		0.161365	0.171699	0.0453286	0.0475654	0.0514717	0.0390721	0.0537293	0.255897
2017	Bazhong		0.17828	0.18404	0.0628319	0.0505682	0.0588087	0.0468951	0.0555337	0.256648
2017	Ziyang		0.17308	0.183318	0.056031	0.0452072	0.0541099	0.0475428	0.0574849	0.254067
2016	Chengdu		0.122699	0.116961	0.0251438	0.0347497	0.0153947	0.00363776	0.0202805	0.160432
2016	Zigong		0.168837	0.172504	0.0473262	0.0502169	0.0560884	0.0301807	0.0506656	0.250652
2016	Panzhihua		0.158898	0.151743	0.0274281	0.0410678	0.0307503	0.00167419	0.05405	0.249726
2016	Luzhou		0.164526	0.17958	0.0500154	0.0491701	0.0430128	0.0338679	0.0502382	0.253954
2016	Deyang		0.17042	0.137091	0.0391633	0.0487547	0.0469273	0.0357688	0.0479773	0.235156
2016	Mianyang		0.161073	0.0848746	0.0453431	0.0482396	0.0525209	0.0461504	0.0425114	0.241017
2016	Guangyuan		0.173753	0.181683	0.0577036	0.0558101	0.0579799	0.0491837	0.0587261	0.256853
2016	Suining		0.176486	0.181507	0.0544937	0.0533178	0.0566219	0.0458538	0.0605511	0.251285
2016	Neijiang		0.176461	0.180268	0.0534261	0.0511909	0.0586976	0.0478183	0.0588644	0.25555
2016	Leshan		0.17479	0.173904	0.0450743	0.049951	0.0466271	0.0296965	0.0501059	0.245152
2016	Nanchong		0.177726	0.182574	0.0577495	0.0553303	0.0586397	0.0691862	0.0549628	0.25605
2016	Meishan		0.177524	0.181481	0.0515808	0.0497267	0.0454423	0.0456068	0.0568609	0.254196
2016	Yibin	zj+ -zij	0.169844	0.168899	0.04979	0.0503519	0.0475287	0.0413858	0.051065	0.248156
2016	Guangan		0.177458	0.183653	0.0557571	0.0507091	0.0548531	0.047899	0.0585074	0.250235
2016	Dazhou		0.176749	0.182435	0.0572527	0.0552826	0.0590407	0.0689184	0.0557897	0.255969
2016	Yaan		0.170059	0.170428	0.0483012	0.0525077	0.0532773	0.0414186	0.0567504	0.255884
2016	Bazhong		0.177309	0.184112	0.0648371	0.0554196	0.0594774	0.0506083	0.0593558	0.255461
2016	Ziyang		0.175106	0.18422	0.0577623	0.0501213	0.0553749	0.050444	0.0602914	0.253623
2015	Chengdu		0.127678	0.119186	0.0289075	0.0397887	0.0104296	0.00196954	0.0208026	0.16081
2015	Zigong		0.156975	0.176254	0.0491842	0.0547616	0.0576041	0.0308077	0.0538977	0.2496
2015	Panzhihua		0.154353	0.148928	0.0309723	0.0462569	0.0333366	0.00170682	0.0563825	0.24861
2015	Luzhou		0.16573	0.180575	0.0525362	0.0539542	0.045128	0.0353024	0.0543155	0.254152
2015	Deyang		0.167278	0.142541	0.0432741	0.0531371	0.0499514	0.0374222	0.0521481	0.221123
2015	Mianyang		0.1625	0.0913334	0.0489426	0.0528849	0.0530092	0.0460804	0.0468293	0.234407
2015	Guangyuan		0.174509	0.18401	0.0593302	0.0602416	0.0580716	0.0504897	0.0615208	0.256106
2015	Suining		0.177444	0.182276	0.0563918	0.0573687	0.0584284	0.0467294	0.0632955	0.248783
2015	Neijiang		0.173468	0.178872	0.055541	0.055759	0.0598387	0.0485168	0.0619306	0.255566
2015	Leshan		0.170992	0.176431	0.0465903	0.0545668	0.0488463	0.0298997	0.0539365	0.245966
2015	Nanchong		0.176942	0.184229	0.059805	0.0595731	0.060199	0.071531	0.0584914	0.256498
2015	Meishan	zj+ -zij	0.177568	0.182783	0.0531121	0.0544959	0.047682	0.0468518	0.0598437	0.254423
2015	Yibin		0.168321	0.169547	0.0522546	0.0548853	0.0495309	0.041924	0.054559	0.248451
2015	Guangan		0.176053	0.184896	0.057063	0.0551666	0.0568776	0.0496042	0.0611981	0.243444
2015	Dazhou		0.176741	0.182935	0.0592605	0.0597114	0.0599752	0.0693144	0.059101	0.254482
2015	Yaan		0.14998	0.17122	0.0509836	0.0567313	0.0546105	0.0428	0.0596627	0.255041
2015	Bazhong		0.177648	0.184571	0.0663387	0.0597917	0.0613717	0.0515089	0.0627926	0.254685
2015	Ziyang		0.173524	0.18449	0.0603639	0.0544358	0.0569455	0.0626762	0.068675	0.253237
2014	Chengdu		0.146372	0.128105	0.0285196	0.0414726	0.0153632	0.00232679	0.0248894	0.116854
2014	Zigong		0.158445	0.176439	0.0502893	0.0604004	0.058523	0.0313644	0.0569461	0.246904
2014	Panzhihua		0.148328	0.15095	0.0329137	0.0525695	0.0262677	0.00151371	0.0587123	0.247231
2014	Luzhou		0.170329	0.181056	0.0543466	0.0568951	0.0476934	0.0363752	0.0578337	0.254551
2014	Deyang		0.161399	0.140618	0.0448531	0.0532428	0.0513133	0.0380974	0.0556706	0.211924
2014	Mianyang		0.14928	0.103249	0.0510873	0.0566844	0.0533276	0.0474977	0.0508186	0.231885
2014	Guangyuan		0.172726	0.183477	0.0611049	0.0666412	0.0602998	0.0521715	0.0638185	0.250283
2014	Suining		0.177816	0.182116	0.0584191	0.0619822	0.0614672	0.0517581	0.0656395	0.248967
2014	Neijiang		0.177759	0.180976	0.0569958	0.0612109	0.0614063	0.0479139	0.0644983	0.253584
2014	Leshan		0.171023	0.178326	0.0489154	0.0578264	0.050786	0.0307897	0.0572574	0.243191
2014	Nanchong	zj+ -zij	0.178696	0.183013	0.0610096	0.0652382	0.0616089	0.0697579	0.0614219	0.255367
2014	Meishan		0.177442	0.179805	0.054743	0.0591901	0.0500967	0.047984	0.0623527	0.252709
2014	Yibin		0.16862	0.168944	0.0533027	0.0574143	0.0513275	0.0424812	0.0575929	0.249046
2014	Guangan		0.177764	0.183978	0.0579971	0.0584823	0.0599218	0.051199	0.0634741	0.243007
2014	Dazhou		0.177154	0.184535	0.0607246	0.0658273	0.0610913	0.0657984	0.0619579	0.254833
2014	Yaan		0.137533	0.171355	0.0535681	0.0585656	0.0565171	0.0427435	0.0623431	0.255166
2014	Bazhong		0.1785	0.184439	0.0675714	0.0659345	0.0633782	0.0549065	0.0657106	0.255045
2014	Ziyang		0.1723	0.184102	0.0617957	0.0570735	0.0586	0.0644799	0.0690009	0.250723
2013	Chengdu		0.152924	0.132496	0.0315491	0.0470744	0.0207069	0.0035436	0.0300533	0.124183
2013	Zigong		0.166677	0.177544	0.0513528	0.0646851	0.0600302	0.0335202	0.0595312	0.241597
2013	Panzhihua		0.157365	0.156401	0.0352694	0.0575873	0.0295922	0.00206808	0.0606189	0.25097
2013	Luzhou		0.170963	0.181783	0.0569711	0.0619193	0.0491523	0.0399302	0.0607932	0.255014
2013	Deyang		0.167792	0.143153	0.0464737	0.058014	0.0522013	0.0410263	0.0585753	0.217405
2013	Mianyang		0.158102	0.108452	0.0535103	0.0613383	0.0553782	0.0502828	0.054001	0.232318
2013	Guangyuan		0.173299	0.184759	0.0626456	0.0704502	0.0619274	0.0568335	0.0657643	0.251426
2013	Suining		0.177102	0.181574	0.0614614	0.0662461	0.0634101	0.0561216	0.0675402	0.249854
2013	Neijiang		0.179065	0.177067	0.0587347	0.0654646	0.0634688	0.0505311	0.0665794	0.25305
2013	Leshan	zj+ -zij	0.172634	0.178951	0.051625	0.0622506	0.0519174	0.0320886	0.0598269	0.242976
2013	Nanchong		0.178255	0.183928	0.0626949	0.0694266	0.063369	0.0724362	0.0640242	0.25273
2013	Meishan		0.177557	0.182539	0.0569635	0.0638298	0.0536289	0.0517271	0.0644183	0.25326
2013	Yibin		0.168666	0.177966	0.0556142	0.0621327	0.0521576	0.0442013	0.0603949	0.249663
2013	Guangan		0.178094	0.184506	0.0593268	0.0631875	0.0620583	0.0560125	0.0654691	0.24445
2013	Dazhou		0.17752	0.18479	0.0624806	0.0700309	0.0631155	0.0688183	0.0642842	0.254847
2013	Yaan		0.165647	0.17963	0.0562675	0.0630953	0.0592473	0.0454789	0.0645135	0.25537
2013	Bazhong		0.178796	0.184857	0.0697349	0.0699856	0.065213	0.0598711	0.0679155	0.25537
2013	Ziyang		0.171584	0.183911	0.0630616	0.0618229	0.0605653	0.069285	0.0705279	0.250916
2012	Chengdu		0.154879	0.140263	0.0343795	0.0540904	0.0259653	0.00503305	0.034908	0.236391
2012	Zigong		0.172663	0.177986	0.0539493	0.0689261	0.0618844	0.0351607	0.0622948	0.255092
2012	Panzhihua		0.16242	0.163132	0.0368561	0.0619454	0.0305951	0.00207226	0.0629714	0.255831
2012	Luzhou		0.178158	0.181954	0.0601895	0.0662281	0.0551603	0.0410192	0.0639215	0.256961
2012	Deyang		0.16937	0.145807	0.0508891	0.0628468	0.0535554	0.0455667	0.0617018	0.25144
2012	Mianyang		0.16435	0.117925	0.0572348	0.0662094	0.0573063	0.0497517	0.057421	0.254084
2012	Guangyuan		0.175873	0.184684	0.0650353	0.0739835	0.0633143	0.0620935	0.0679201	0.256352
2012	Suining		0.17811	0.183604	0.0630786	0.0704444	0.0650008	0.071196	0.0695213	0.256292
2012	Neijiang	zj+ -zij	0.179053	0.178898	0.0599147	0.0695596	0.0653389	0.0513009	0.0688337	0.256678
2012	Leshan		0.173571	0.180958	0.054492	0.066953	0.053305	0.0335165	0.0627353	0.255318
2012	Nanchong		0.178843	0.183897	0.0656147	0.0735411	0.0653421	0.0744712	0.0667004	0.256805
2012	Meishan		0.178697	0.180736	0.0593387	0.0682635	0.0581369	0.0544176	0.0666311	0.25682
2012	Yibin		0.170794	0.171525	0.0590478	0.0666934	0.0560669	0.0436434	0.0633006	0.256092
2012	Guangan		0.178969	0.18533	0.0613048	0.0678336	0.063766	0.0584406	0.067676	0.255685
2012	Dazhou		0.178014	0.185059	0.0640961	0.0741143	0.0644914	0.0707858	0.0667105	0.257033
2012	Yaan		0.147798	0.179135	0.0577359	0.0676758	0.0548753	0.0456235	0.0663427	0.257067
2012	Bazhong		0.179471	0.18525	0.0705822	0.0740105	0.0674339	0.0778524	0.0701666	0.256996
2012	Ziyang		0.172746	0.184285	0.0646057	0.0662177	0.0626745	0.0708727	0.0721531	0.256683
2011	Chengdu		0.161111	0.148166	0.0398762	0.0614474	0.0305159	0.00664469	0.0401496	0.24001
2011	Zigong		0.176327	0.179608	0.0567218	0.0743154	0.0631882	0.0363601	0.0648416	0.255496
2011	Panzhihua		0.164318	0.16911	0.0385865	0.0683274	0.0361012	0.00308569	0.0651599	0.255809
2011	Luzhou		0.179256	0.18223	0.0625792	0.0721724	0.0589812	0.0432061	0.0667074	0.257016
2011	Deyang		0.173559	0.159742	0.0542436	0.0690835	0.0560507	0.0473177	0.0648479	0.251866
2011	Mianyang		0.170664	0.129142	0.0596212	0.0719346	0.0602081	0.0515217	0.0609064	0.2546
2011	Guangyuan		0.176696	0.184578	0.0670346	0.0789198	0.064767	0.0664683	0.0697834	0.256458
2011	Suining		0.179547	0.185207	0.0650787	0.0758917	0.0663586	0.0761353	0.0713112	0.256437
2011	Neijiang		0.180347	0.179935	0.0624304	0.0748351	0.0668516	0.0500231	0.070853	0.256789
2011	Leshan		0.174938	0.184079	0.0572255	0.0726703	0.0561792	0.0355982	0.0651991	0.255618
2011	Nanchong		0.179321	0.185145	0.0671392	0.0785816	0.0668207	0.0759633	0.0690913	0.256905
2011	Meishan		0.179365	0.18516	0.061828	0.0739302	0.0626631	0.0562831	0.0687789	0.256951
2011	Yibin		0.173179	0.17889	0.0617685	0.0724451	0.0593849	0.0448457	0.0660886	0.256045
2011	Guangan		0.180208	0.183455	0.063481	0.0735859	0.0652505	0.0598195	0.069611	0.25633
2011	Dazhou		0.179114	0.185117	0.0656207	0.078864	0.0663134	0.0747942	0.069018	0.257071
2011	Yaan		0.165851	0.18073	0.0603154	0.0733304	0.0600723	0.0496141	0.0684524	0.257112
2011	Bazhong		0.180137	0.185579	0.071792	0.0789738	0.069585	0.0827442	0.0721808	0.257202
2011	Ziyang		0.175881	0.18489	0.0666322	0.0722368	0.0649534	0.071512	0.0737775	0.256867
	minmin	0
	maxmax	0.257202
2021	Chengdu	R+	1	0.638445	1	1	1	1	1	1
2021	Zigong		0.449509	0.445896	0.834279	0.853172	0.728792	0.738639	0.812623	0.34339
2021	Panzhihua		0.428539	0.500097	0.99202	0.929198	0.958511	0.847591	0.76595	0.354073
2021	Luzhou		0.446263	0.439575	0.798629	0.865322	0.798792	0.810112	0.815208	0.351667
2021	Deyang		0.447581	0.589093	0.894662	0.862528	0.791316	0.818307	0.824367	0.358909
2021	Mianyang		0.580744	1	0.853599	0.867191	0.74769	0.805469	0.873548	0.365516
2021	Guangyuan		0.422024	0.426669	0.766752	0.819635	0.722273	0.698917	0.755519	0.335832
2021	Suining		0.430883	0.437747	0.789424	0.834172	0.749093	0.748429	0.739245	0.343774
2021	Neijiang		0.420126	0.436531	0.777555	0.850576	0.712688	0.706616	0.751993	0.338863
2021	Leshan		0.418246	0.4479	0.859198	0.857453	0.786382	0.769906	0.815251	0.350877
2021	Nanchong		0.422131	0.431391	0.758865	0.822603	0.722531	0.692552	0.793944	0.338738
2021	Meishan		0.425833	0.436652	0.78145	0.855057	0.807757	0.743304	0.752012	0.349585
2021	Yibin		0.478603	0.462594	0.852564	0.862706	0.846325	0.804536	0.796066	0.365554
2021	Guangan		0.418378	0.421074	0.747491	0.845362	0.732926	0.707808	0.741925	0.337545
2021	Dazhou		0.422019	0.425519	0.747817	0.822265	0.71803	0.703086	0.774169	0.338876
2021	Yaan		0.481584	0.446653	0.807632	0.83527	0.784642	0.685185	0.749962	0.338547
2021	Bazhong		0.425941	0.413805	0.692534	0.819433	0.697257	0.626528	0.726615	0.334446
2021	Ziyang		0.444888	0.419722	0.730016	0.837695	0.720073	0.676113	0.737399	0.340305
2020	Chengdu		0.633189	0.599093	0.947617	0.938741	0.949257	0.978125	0.932654	0.806823
2020	Zigong		0.463845	0.439446	0.8021	0.817181	0.720449	0.72738	0.770342	0.340769
2020	Panzhihua		0.44502	0.484174	0.936684	0.88024	0.85517	0.843917	0.736531	0.348301
2020	Luzhou		0.443477	0.433468	0.775592	0.825528	0.778094	0.793869	0.773788	0.345824
2020	Deyang		0.450174	0.559028	0.854327	0.823475	0.770612	0.80394	0.780926	0.353754
2020	Mianyang		0.464129	0.873704	0.823175	0.826998	0.733421	0.786003	0.818626	0.360818
2020	Guangyuan		0.422977	0.424175	0.746675	0.785646	0.710714	0.688664	0.726963	0.333946
2020	Suining		0.43236	0.433255	0.766305	0.79962	0.731336	0.732145	0.71494	0.340963
2020	Neijiang		0.423078	0.430379	0.754939	0.812417	0.704688	0.69105	0.723988	0.336934
2020	Leshan		0.419257	0.440748	0.82785	0.818804	0.770423	0.749023	0.772488	0.342515
2020	Nanchong		0.419281	0.427907	0.740748	0.788826	0.714562	0.679725	0.755546	0.336964
2020	Meishan		0.4213	0.428088	0.762086	0.818383	0.783219	0.730619	0.728568	0.341123
2020	Yibin		0.466279	0.453109	0.819942	0.821357	0.793939	0.786496	0.761191	0.357801
2020	Guangan		0.419092	0.418574	0.734828	0.809593	0.723918	0.694991	0.716984	0.335807
2020	Dazhou		0.424683	0.42312	0.731659	0.788266	0.703768	0.687932	0.742627	0.33614
2020	Yaan		0.478649	0.439812	0.781531	0.800385	0.752337	0.667571	0.728508	0.335934
2020	Bazhong		0.418942	0.413309	0.686901	0.786462	0.693311	0.655122	0.723762	0.333813
2020	Ziyang		0.444781	0.417428	0.716483	0.804242	0.711403	0.657993	0.712928	0.338037
2019	Chengdu		0.716727	0.609513	0.93773	0.901636	0.949769	0.980895	0.958699	0.653853
2019	Zigong		0.476145	0.430992	0.79215	0.794545	0.715671	0.754354	0.772224	0.340409
2019	Panzhihua		0.449763	0.474251	0.925212	0.851845	0.833115	0.848771	0.740114	0.348971
2019	Luzhou		0.448822	0.426095	0.767784	0.801017	0.768143	0.821512	0.778216	0.345068
2019	Deyang		0.44144	0.531	0.845525	0.800707	0.76161	0.829054	0.791525	0.358359
2019	Mianyang		0.513485	0.757667	0.810942	0.80312	0.726257	0.818322	0.825094	0.359956
2019	Guangyuan		0.422538	0.418911	0.735836	0.763763	0.703181	0.721558	0.726732	0.334841
2019	Suining		0.431753	0.424933	0.758964	0.776919	0.716008	0.76106	0.716319	0.340715
2019	Neijiang		0.425345	0.423392	0.748216	0.788848	0.700385	0.713596	0.725944	0.335837
2019	Leshan		0.421703	0.436992	0.809037	0.79509	0.764733	0.773661	0.776837	0.34423
2019	Nanchong		0.42057	0.420045	0.735085	0.766291	0.706612	0.704443	0.75636	0.339937
2019	Meishan		0.419495	0.420145	0.757094	0.795777	0.76733	0.75003	0.731768	0.340255
2019	Yibin		0.448054	0.443521	0.804208	0.795273	0.771483	0.816744	0.765513	0.351969
2019	Guangan		0.421112	0.414575	0.729963	0.788304	0.723999	0.720141	0.721126	0.33948
2019	Dazhou		0.421464	0.417847	0.724998	0.766993	0.700245	0.711953	0.743652	0.335405
2019	Yaan		0.469599	0.43403	0.771283	0.778762	0.736519	0.700388	0.731497	0.33617
2019	Bazhong		0.418448	0.412184	0.688958	0.76548	0.691091	0.71865	0.727909	0.334547
2019	Ziyang		0.441153	0.413105	0.711094	0.79063	0.71063	0.692342	0.715005	0.337132
2018	Chengdu		0.587752	0.575744	0.914576	0.854947	0.944783	0.986284	0.925138	0.586913
2018	Zigong		0.449364	0.428512	0.774714	0.764854	0.713031	0.814765	0.749477	0.340678
2018	Panzhihua		0.44282	0.476177	0.896822	0.814266	0.826204	0.98684	0.724972	0.348319
2018	Luzhou		0.433286	0.423659	0.752552	0.770028	0.759441	0.805816	0.757351	0.34501
2018	Deyang		0.430794	0.507986	0.821551	0.770743	0.752661	0.810615	0.768876	0.355549
2018	Mianyang		0.634794	0.657635	0.789738	0.772622	0.72178	0.772746	0.798221	0.367352
2018	Guangyuan		0.422382	0.417035	0.723143	0.737481	0.700945	0.745194	0.711931	0.334508
2018	Suining		0.424782	0.422848	0.742385	0.748518	0.708047	0.764452	0.702696	0.33836
2018	Neijiang		0.425935	0.416983	0.734788	0.759084	0.697133	0.732446	0.710928	0.335795
2018	Leshan		0.421739	0.433156	0.786684	0.765478	0.755481	0.824501	0.75597	0.347093
2018	Nanchong		0.4216	0.41724	0.721903	0.739395	0.699803	0.681788	0.735849	0.334287
2018	Meishan		0.421927	0.417739	0.744968	0.765795	0.756684	0.743268	0.717821	0.341979
2018	Yibin		0.424847	0.437424	0.779817	0.763609	0.759186	0.787021	0.748461	0.345978
2018	Guangan		0.419057	0.41148	0.720558	0.759992	0.718161	0.759116	0.709034	0.338145
2018	Dazhou		0.42062	0.415081	0.71508	0.740035	0.695679	0.678223	0.726785	0.333889
2018	Yaan		0.442335	0.430495	0.751691	0.751859	0.727862	0.769175	0.717048	0.334945
2018	Bazhong		0.417212	0.411738	0.68341	0.739452	0.687217	0.737449	0.714687	0.334356
2018	Ziyang		0.436164	0.412966	0.703034	0.762396	0.70954	0.730834	0.702988	0.336455
2017	Chengdu		0.529902	0.544571	0.878778	0.818658	0.911715	0.980679	0.895219	0.515147
2017	Zigong		0.431984	0.426049	0.751665	0.74122	0.702072	0.812447	0.731767	0.340167
2017	Panzhihua		0.445586	0.469025	0.85497	0.784461	0.822207	0.990773	0.714184	0.34608
2017	Luzhou		0.434006	0.420542	0.735937	0.745087	0.755938	0.801462	0.737305	0.353365
2017	Deyang		0.430165	0.499082	0.79147	0.746519	0.739497	0.798194	0.747318	0.351338
2017	Mianyang		0.451084	0.617789	0.765991	0.748443	0.711686	0.756145	0.773308	0.347619
2017	Guangyuan		0.423483	0.415484	0.703754	0.716488	0.694665	0.733641	0.698349	0.33369
2017	Suining		0.421301	0.418166	0.717653	0.726371	0.702351	0.755526	0.690659	0.337939
2017	Neijiang		0.425833	0.418749	0.717868	0.735732	0.689983	0.72935	0.697384	0.334946
2017	Leshan		0.430141	0.429453	0.757823	0.7417	0.741628	0.819434	0.736847	0.34629
2017	Nanchong		0.419255	0.415981	0.704476	0.718156	0.69266	0.670404	0.716952	0.335217
2017	Meishan		0.423961	0.416416	0.730026	0.742236	0.743191	0.742038	0.704602	0.336939
2017	Yibin		0.431601	0.434419	0.739801	0.73959	0.740576	0.775303	0.731401	0.34077
2017	Guangan		0.418785	0.412623	0.709365	0.737693	0.708578	0.749427	0.697425	0.336909
2017	Dazhou		0.421099	0.414487	0.703826	0.718576	0.688989	0.664704	0.710946	0.333777
2017	Yaan		0.443504	0.428241	0.739385	0.729998	0.714162	0.766974	0.705319	0.334465
2017	Bazhong		0.419059	0.411337	0.671781	0.717763	0.686203	0.732786	0.698407	0.333813
2017	Ziyang		0.426281	0.41229	0.696526	0.739902	0.70385	0.730091	0.691084	0.336064
2016	Chengdu		0.511743	0.523701	0.836458	0.787269	0.893089	0.972491	0.863781	0.444935
2016	Zigong		0.432363	0.427096	0.73099	0.719173	0.69631	0.809924	0.717373	0.33909
2016	Panzhihua		0.447309	0.458725	0.824212	0.757953	0.807028	0.987149	0.704081	0.33992
2016	Luzhou		0.438721	0.41729	0.719984	0.723408	0.749363	0.791542	0.719087	0.336164
2016	Deyang		0.430073	0.484023	0.766558	0.725102	0.732651	0.782388	0.728295	0.353536
2016	Mianyang		0.443951	0.602416	0.739324	0.727214	0.710025	0.735908	0.751559	0.34793
2016	Guangyuan		0.425333	0.414462	0.690273	0.697361	0.689251	0.723352	0.686505	0.333636
2016	Suining		0.421523	0.414697	0.702374	0.706915	0.694304	0.737159	0.679882	0.338526
2016	Neijiang		0.421557	0.416361	0.706494	0.715277	0.68661	0.728951	0.685999	0.334767
2016	Leshan		0.423879	0.42512	0.740468	0.720244	0.733906	0.812401	0.71962	0.34408
2016	Nanchong		0.419817	0.413275	0.690103	0.69918	0.686822	0.650199	0.70058	0.334332
2016	Meishan		0.420093	0.414732	0.713729	0.72115	0.738902	0.738205	0.693409	0.335951
2016	Yibin		0.430903	0.432273	0.720894	0.718631	0.73015	0.756535	0.715778	0.341337
2016	Guangan		0.420184	0.411847	0.697561	0.717199	0.700998	0.728618	0.687307	0.339464
2016	Dazhou		0.421159	0.413461	0.691948	0.699361	0.685354	0.65108	0.697438	0.334402
2016	Yaan		0.430594	0.430063	0.726961	0.710076	0.707072	0.756389	0.693823	0.334476
2016	Bazhong		0.420389	0.411243	0.664817	0.69884	0.683763	0.717602	0.684205	0.334845
2016	Ziyang		0.423438	0.411101	0.690055	0.719558	0.69901	0.718261	0.680816	0.336454
2015	Chengdu		0.501802	0.518999	0.81647	0.763711	0.924983	0.984916	0.860763	0.444355
2015	Zigong		0.450322	0.421843	0.72335	0.701348	0.690642	0.806738	0.704668	0.340033
2015	Panzhihua		0.454495	0.463379	0.805906	0.73546	0.794139	0.986902	0.695203	0.340926
2015	Luzhou		0.436926	0.415948	0.709965	0.70445	0.740239	0.784615	0.703059	0.33599
2015	Deyang		0.434641	0.474294	0.748224	0.707617	0.720242	0.774597	0.711489	0.367721
2015	Mianyang		0.441775	0.584725	0.724335	0.708601	0.708116	0.736203	0.73306	0.354265
2015	Guangyuan		0.424272	0.411377	0.684298	0.680996	0.688912	0.718078	0.676414	0.334283
2015	Suining		0.420202	0.413672	0.695168	0.691516	0.687598	0.733478	0.670158	0.340769
2015	Neijiang		0.425734	0.418252	0.69838	0.697554	0.682452	0.726076	0.674959	0.334753
2015	Leshan		0.429252	0.421599	0.734061	0.702094	0.724728	0.81136	0.704519	0.343332
2015	Nanchong		0.420894	0.411089	0.682574	0.683415	0.681149	0.642581	0.687366	0.333943
2015	Meishan		0.420033	0.412998	0.707715	0.702366	0.729515	0.732967	0.682434	0.335752
2015	Yibin		0.433114	0.431333	0.71107	0.700876	0.721943	0.754148	0.702124	0.34107
2015	Guangan		0.422121	0.410215	0.692655	0.699803	0.693347	0.721646	0.677564	0.34566
2015	Dazhou		0.42117	0.412796	0.684552	0.682913	0.681958	0.649778	0.685134	0.3357
2015	Yaan		0.461629	0.428926	0.716103	0.693894	0.701927	0.750293	0.68309	0.335211
2015	Bazhong		0.419923	0.41064	0.659696	0.682622	0.676945	0.714014	0.671919	0.335523
2015	Ziyang		0.425655	0.410747	0.680555	0.702596	0.693093	0.672328	0.651884	0.336794
2014	Chengdu		0.467686	0.500966	0.818486	0.756149	0.893285	0.982228	0.837844	0.52393
2014	Zigong		0.448015	0.421588	0.718882	0.680424	0.68725	0.80393	0.693091	0.342475
2014	Panzhihua		0.464382	0.460028	0.796219	0.709834	0.830387	0.988366	0.686556	0.342177
2014	Luzhou		0.430204	0.415301	0.702939	0.693281	0.729467	0.779512	0.689791	0.335639
2014	Deyang		0.443451	0.477682	0.741413	0.707206	0.714791	0.771459	0.697888	0.377655
2014	Mianyang		0.462791	0.554674	0.715689	0.69407	0.706876	0.730278	0.716761	0.356743
2014	Guangyuan		0.426782	0.41208	0.677897	0.658674	0.680786	0.711397	0.668337	0.33942
2014	Suining		0.419693	0.413885	0.687632	0.674776	0.676604	0.713028	0.662071	0.340604
2014	Neijiang		0.419771	0.415409	0.692905	0.677518	0.676821	0.728556	0.665984	0.336489
2014	Leshan		0.429208	0.418995	0.724446	0.689818	0.716892	0.806829	0.69193	0.345896
2014	Nanchong		0.418491	0.412693	0.678237	0.663442	0.676101	0.648325	0.676766	0.334927
2014	Meishan		0.420205	0.416987	0.701419	0.684809	0.719657	0.728267	0.673467	0.337261
2014	Yibin		0.432679	0.432207	0.706973	0.691347	0.714734	0.751692	0.690683	0.340533
2014	Guangan		0.419764	0.41142	0.689187	0.6874	0.682151	0.715245	0.669535	0.346066
2014	Dazhou		0.420601	0.410687	0.679258	0.661432	0.677946	0.66153	0.674862	0.335393
2014	Yaan		0.483218	0.428734	0.705943	0.687094	0.694697	0.750541	0.673501	0.335102
2014	Bazhong		0.418758	0.410814	0.655551	0.661067	0.66987	0.700794	0.661829	0.335208
2014	Ziyang		0.427387	0.411256	0.675437	0.692615	0.686968	0.666047	0.650808	0.339027
2013	Chengdu		0.456802	0.492542	0.803003	0.732038	0.861314	0.973184	0.810574	0.508739
2013	Zigong		0.435525	0.420066	0.714634	0.66534	0.681759	0.79324	0.683567	0.347385
2013	Panzhihua		0.449707	0.451228	0.784773	0.690704	0.812936	0.984173	0.679638	0.338807
2013	Luzhou		0.429294	0.414328	0.692998	0.674999	0.72348	0.76307	0.679012	0.335234
2013	Deyang		0.433887	0.473227	0.734549	0.689125	0.71128	0.758139	0.687058	0.371673
2013	Mianyang		0.448552	0.542499	0.706167	0.677064	0.698998	0.718908	0.70427	0.356316
2013	Guangyuan		0.425972	0.410394	0.672436	0.64607	0.67497	0.693512	0.661646	0.3384
2013	Suining		0.420673	0.414608	0.676625	0.66001	0.669758	0.696184	0.655655	0.339806
2013	Neijiang		0.417989	0.420722	0.686474	0.662668	0.669553	0.717911	0.658883	0.33696
2013	Leshan		0.426912	0.418145	0.713554	0.673827	0.712398	0.800307	0.682495	0.346095
2013	Nanchong		0.419093	0.411485	0.672262	0.649409	0.669902	0.639688	0.667623	0.337243
2013	Meishan		0.420048	0.413323	0.693026	0.668298	0.705708	0.71315	0.66626	0.336774
2013	Yibin		0.432611	0.419488	0.698102	0.674244	0.711452	0.744209	0.680443	0.339977
2013	Guangan		0.419313	0.410726	0.684311	0.670536	0.674507	0.696596	0.662652	0.344728
2013	Dazhou		0.420099	0.410353	0.673016	0.647434	0.670787	0.65141	0.666723	0.335381
2013	Yaan		0.437049	0.417223	0.695635	0.670858	0.684601	0.738747	0.665932	0.334923
2013	Bazhong		0.418354	0.410265	0.6484	0.647582	0.663528	0.682335	0.654403	0.334924
2013	Ziyang		0.428406	0.411508	0.670976	0.675341	0.679831	0.649874	0.645818	0.338854
2012	Chengdu		0.453651	0.478312	0.789058	0.703925	0.832012	0.962337	0.786507	0.35234
2012	Zigong		0.426871	0.419461	0.704469	0.651055	0.675123	0.785294	0.673671	0.335167
2012	Panzhihua		0.441896	0.440817	0.777247	0.674906	0.807815	0.984142	0.671292	0.334522
2012	Luzhou		0.419225	0.414101	0.681184	0.660071	0.699826	0.758171	0.667979	0.333542
2012	Deyang		0.43159	0.46865	0.71648	0.671729	0.705992	0.738375	0.67577	0.338387
2012	Mianyang		0.438985	0.521652	0.692014	0.660134	0.691748	0.721049	0.691322	0.33605
2012	Guangyuan		0.422371	0.410493	0.664137	0.634802	0.670093	0.674382	0.654388	0.334069
2012	Suining		0.41929	0.411912	0.670917	0.646089	0.664255	0.643658	0.649099	0.334121
2012	Neijiang		0.418005	0.418217	0.682177	0.648974	0.663097	0.71484	0.65136	0.333787
2012	Leshan		0.425588	0.415433	0.702381	0.657624	0.706964	0.793258	0.67212	0.334969
2012	Nanchong		0.418292	0.411525	0.662156	0.636191	0.663086	0.633277	0.658475	0.333676
2012	Meishan		0.41849	0.415732	0.684267	0.653246	0.688671	0.702666	0.658708	0.333664
2012	Yibin		0.429536	0.428491	0.685328	0.658498	0.696391	0.74662	0.670141	0.334295
2012	Guangan		0.41812	0.409647	0.677183	0.654676	0.668519	0.687553	0.655202	0.334649
2012	Dazhou		0.419422	0.410001	0.667374	0.634392	0.666008	0.644983	0.658441	0.33348
2012	Yaan		0.465272	0.417894	0.690153	0.655202	0.700913	0.738134	0.659683	0.33345
2012	Bazhong		0.417438	0.409751	0.645642	0.634717	0.656011	0.622906	0.646992	0.333512
2012	Ziyang		0.426754	0.411016	0.665614	0.660106	0.672334	0.644702	0.64059	0.333782
2011	Chengdu		0.443893	0.464655	0.763314	0.676675	0.808217	0.950869	0.762078	0.34888
2011	Zigong		0.421743	0.417253	0.69393	0.633764	0.670533	0.779584	0.664802	0.334814
2011	Panzhihua		0.439032	0.431966	0.769202	0.653035	0.780809	0.976568	0.66371	0.334541
2011	Luzhou		0.41773	0.413733	0.672669	0.640528	0.685571	0.74852	0.658451	0.333495
2011	Deyang		0.425606	0.446001	0.703335	0.650537	0.696452	0.731025	0.66478	0.338008
2011	Mianyang		0.429723	0.498951	0.683241	0.641288	0.681117	0.713963	0.678607	0.335597
2011	Guangyuan		0.421232	0.410631	0.65735	0.619702	0.665058	0.659258	0.648241	0.333977
2011	Suining		0.417335	0.409808	0.663988	0.628878	0.659629	0.62813	0.643288	0.333996
2011	Neijiang		0.416255	0.41681	0.673193	0.632145	0.657965	0.719953	0.644765	0.333691
2011	Leshan		0.423672	0.411286	0.692049	0.638944	0.695967	0.783201	0.663576	0.334707
2011	Nanchong		0.417642	0.409889	0.656998	0.620714	0.658069	0.628658	0.650511	0.33359
2011	Meishan		0.417582	0.409869	0.675323	0.634969	0.672374	0.695577	0.651541	0.333551
2011	Yibin		0.426142	0.418227	0.675534	0.639659	0.684099	0.741444	0.660544	0.334336
2011	Guangan		0.416442	0.412109	0.669511	0.63605	0.6634	0.682522	0.648805	0.334088
2011	Dazhou		0.417922	0.409925	0.662135	0.619869	0.659782	0.632272	0.650752	0.333447
2011	Yaan		0.436746	0.41574	0.68073	0.636855	0.681607	0.721606	0.65262	0.333411
2011	Bazhong		0.416538	0.409323	0.641744	0.619541	0.648891	0.608488	0.640501	0.333333
2011	Ziyang		0.42236	0.410222	0.658705	0.640323	0.664418	0.642642	0.635448	0.333623
		R-
		zj-	0	0	0	0	0	0	0	0
2021	Chengdu	|zj- -zij|	0.180347	0.112751	0.071792	0.0789738	0.069585	0.0827442	0.0737775	0.257202
2021	Zigong		0.0228552	0.0257695	0.0462466	0.0568421	0.0217283	0.0372399	0.0441242	0.0112985
2021	Panzhihua		0.00885615	0.0570273	0.0707575	0.0691748	0.0640184	0.0596199	0.034481	0.0225985
2021	Luzhou		0.0207747	0.021622	0.0393658	0.0589585	0.0371917	0.0526006	0.044626	0.0201134
2021	Deyang		0.0216233	0.0958762	0.0566504	0.058477	0.0356706	0.0541902	0.0463788	0.0274925
2021	Mianyang		0.0875057	0.185579	0.0497355	0.0592788	0.0261883	0.0516854	0.0551616	0.0339693
2021	Guangyuan		0.00422312	0.0127723	0.0326712	0.0506745	0.0201355	0.0273449	0.0321631	0.00287073
2021	Suining		0.0104886	0.0204005	0.0374882	0.0534087	0.0265104	0.0395173	0.0284157	0.0117167
2021	Neijiang		0.00284623	0.0195816	0.0350014	0.0563819	0.0177408	0.0293496	0.031365	0.00629567
2021	Leshan		0.00147067	0.0270596	0.0507173	0.0575946	0.0346509	0.0443105	0.0446344	0.0192902
2021	Nanchong		0.00430049	0.0160717	0.0309281	0.0512405	0.0201992	0.0256539	0.040401	0.0061551
2021	Meishan		0.00694867	0.0196635	0.0358258	0.0571743	0.0389784	0.0383326	0.0313692	0.0179352
2021	Yibin		0.0402468	0.0361801	0.0495526	0.0585079	0.0462338	0.0515003	0.0408327	0.0340054
2021	Guangan		0.00156745	0.0087677	0.0283494	0.0554494	0.0227235	0.0296562	0.0290442	0.00481388
2021	Dazhou		0.00421926	0.011958	0.0284243	0.0511764	0.0190835	0.028436	0.0362635	0.00631055
2021	Yaan		0.04191	0.0262582	0.0411608	0.0536115	0.0342884	0.0236572	0.0309018	0.00594169
2021	Bazhong		0.00702585	0.00340261	0.0146967	0.0506359	0.0137476	0.00608538	0.0253919	0.00128366
2021	Ziyang	|zj- -zij|	0.0198838	0.00778375	0.024231	0.0540571	0.0195917	0.021139	0.0279802	0.00790391
2020	Chengdu		0.105847	0.0995202	0.0646831	0.0705818	0.0627106	0.0798681	0.0644913	0.226411
2020	Zigong		0.0316975	0.0215359	0.0400625	0.0502033	0.0196847	0.0345448	0.0354384	0.00841803
2020	Panzhihua		0.0199697	0.0485703	0.063099	0.0614772	0.0478054	0.0589594	0.0277747	0.0165788
2020	Luzhou		0.0189644	0.0175001	0.0345829	0.0517946	0.032909	0.0493525	0.0361817	0.0139344
2020	Deyang		0.0232782	0.0841357	0.049864	0.0514062	0.0313043	0.0513817	0.0377008	0.0222711
2020	Mianyang		0.0318672	0.166989	0.0441674	0.0520714	0.0228419	0.0477313	0.0452847	0.0293875
2020	Guangyuan		0.00491006	0.0110004	0.0281614	0.0438867	0.0172397	0.0246055	0.0254767	0.000707698
2020	Suining		0.0115079	0.0173542	0.0325734	0.0467471	0.022342	0.0356957	0.0225017	0.00863328
2020	Neijiang		0.00498228	0.0153708	0.0300467	0.0492806	0.0156924	0.02525	0.0247498	0.00412343
2020	Leshan		0.00221201	0.0224004	0.0450496	0.0505153	0.0312634	0.0396536	0.0359021	0.0103421
2020	Nanchong		0.00222943	0.0136443	0.0267832	0.0445465	0.0182142	0.0221497	0.0321691	0.00415692
2020	Meishan		0.00369955	0.0137717	0.0316444	0.0504345	0.0339906	0.0353287	0.0258665	0.00881044
2020	Yibin		0.0331449	0.0303605	0.0435514	0.0510035	0.0362076	0.0478339	0.0334315	0.0263828
2020	Guangan		0.00209117	0.00694362	0.0253846	0.0487283	0.0205401	0.0263053	0.0230146	0.00284212
2020	Dazhou		0.00613086	0.0102445	0.0246266	0.0444306	0.0154539	0.0244067	0.029208	0.00322118
2020	Yaan		0.0402729	0.0217799	0.0358428	0.046901	0.0272506	0.0187051	0.0258519	0.00298655
2020	Bazhong	|zj- -zij|	0.00198165	0.00302975	0.0131738	0.0440564	0.0126977	0.0150444	0.0246944	0.000554701
2020	Ziyang		0.0198141	0.00610036	0.0209037	0.0476715	0.017415	0.0159009	0.0219942	0.00536851
2019	Chengdu		0.12952	0.10319	0.0632522	0.0649441	0.0627836	0.0802395	0.0682373	0.189121
2019	Zigong		0.0388598	0.0157956	0.0380488	0.0457198	0.018493	0.0408668	0.0358451	0.00801969
2019	Panzhihua		0.0230168	0.0430131	0.0613967	0.0566073	0.0438242	0.0598309	0.02862	0.0172881
2019	Luzhou		0.0224173	0.0123667	0.0328967	0.0470277	0.0307679	0.0548035	0.0371275	0.0131201
2019	Deyang		0.0176263	0.071993	0.0482969	0.0469654	0.0293317	0.0562275	0.0399059	0.026942
2019	Mianyang		0.0585	0.144447	0.0418108	0.0474481	0.0211124	0.0541931	0.0465162	0.0285339
2019	Guangyuan		0.00459399	0.00719103	0.0256245	0.0391967	0.0153013	0.0331184	0.0254206	0.00173712
2019	Suining		0.01109	0.0115413	0.0309502	0.0420478	0.0185776	0.0423691	0.022848	0.00835798
2019	Neijiang		0.00660272	0.0104397	0.0285162	0.044551	0.0145712	0.0311297	0.0252285	0.00287622
2019	Leshan		0.00399093	0.0198928	0.0414373	0.0458309	0.0300214	0.0451212	0.036834	0.0122122
2019	Nanchong		0.00316971	0.00801915	0.0254458	0.0397521	0.0161894	0.0287882	0.0323524	0.00749447
2019	Meishan		0.00238631	0.00809232	0.0305316	0.0459706	0.0305905	0.039884	0.0266384	0.00784843
2019	Yibin		0.0219264	0.0242246	0.0404828	0.0458681	0.0314927	0.0538896	0.0343852	0.0204275
2019	Guangan		0.00356325	0.00397977	0.0242182	0.0444386	0.02056	0.0327676	0.0240447	0.00698558
2019	Dazhou		0.00381861	0.00640902	0.0230119	0.0399057	0.0145345	0.0307138	0.0294468	0.00238351
2019	Yaan	|zj- -zij|	0.0350949	0.0178843	0.0336564	0.0424396	0.0235795	0.0277313	0.0265732	0.00325579
2019	Bazhong		0.00161912	0.00218085	0.0137328	0.0395743	0.0121018	0.0323971	0.0257066	0.00139908
2019	Ziyang		0.0174365	0.00287616	0.0195434	0.0449185	0.0172183	0.0255974	0.0225183	0.00434689
2018	Chengdu		0.0901462	0.0908148	0.0597803	0.057155	0.062069	0.0809559	0.0633711	0.166689
2018	Zigong		0.0227632	0.0140686	0.0343948	0.0394369	0.0178277	0.0535071	0.0307907	0.00831802
2018	Panzhihua		0.0185338	0.0441096	0.0569966	0.0496399	0.0425331	0.0810293	0.024991	0.0165985
2018	Luzhou		0.0121436	0.0106313	0.0295065	0.0405667	0.0288496	0.0517541	0.0325748	0.0130572
2018	Deyang		0.010427	0.0610208	0.0438586	0.0407216	0.0273241	0.052699	0.0351199	0.0241057
2018	Mianyang		0.106361	0.118629	0.0375528	0.0411274	0.020014	0.0449243	0.041269	0.035727
2018	Guangyuan		0.00448153	0.00580941	0.0225567	0.0331961	0.0147179	0.0387713	0.0217415	0.00135456
2018	Suining		0.00620182	0.010049	0.027166	0.0357674	0.0165582	0.0431187	0.0193676	0.00573134
2018	Neijiang		0.00702098	0.00577103	0.0253752	0.0381588	0.0137147	0.0357677	0.0214866	0.00282865
2018	Leshan		0.00401706	0.0172864	0.0369207	0.039574	0.027962	0.0553709	0.0322645	0.0152943
2018	Nanchong		0.00391696	0.00596117	0.0222513	0.0336474	0.0144186	0.0227219	0.027613	0.00110084
2018	Meishan		0.00415328	0.00632912	0.0277667	0.0396434	0.0282325	0.0383241	0.0232237	0.009754
2018	Yibin		0.00624833	0.0201831	0.0354812	0.0391628	0.0287926	0.047943	0.0305579	0.0140998
2018	Guangan		0.00206586	0.00164706	0.0219186	0.0383613	0.019116	0.0419364	0.0210036	0.0054897
2018	Dazhou	|zj- -zij|	0.00320589	0.00435832	0.0205515	0.0337978	0.0133292	0.0217305	0.0254333	0.000641528
2018	Yaan		0.0182156	0.0154512	0.0293108	0.0365307	0.0215026	0.0441518	0.0230307	0.00185693
2018	Bazhong		0.000708752	0.00184216	0.0122176	0.0336609	0.0110529	0.0369589	0.0224381	0.00117967
2018	Ziyang		0.0141023	0.002771	0.0174701	0.0388948	0.0169404	0.0353804	0.0194437	0.00357906
2017	Chengdu		0.0662596	0.0780285	0.0540522	0.0504873	0.057132	0.0802106	0.0587254	0.136164
2017	Zigong		0.0112494	0.012334	0.0293048	0.0340758	0.0150124	0.0530567	0.0266381	0.00775006
2017	Panzhihua		0.0203368	0.0399916	0.0499771	0.0436394	0.0417764	0.0815466	0.0223114	0.0142101
2017	Luzhou		0.0126357	0.00838146	0.0256483	0.0349763	0.0280649	0.0508871	0.027958	0.0218708
2017	Deyang		0.00999022	0.0565045	0.0379093	0.0353073	0.0242826	0.0502303	0.0302952	0.0197705
2017	Mianyang		0.0238541	0.106016	0.0325045	0.0357501	0.0174869	0.0412708	0.0360785	0.0158554
2017	Guangyuan		0.00527291	0.00465869	0.0176573	0.0280868	0.0130594	0.0360537	0.0182283	0.000411977
2017	Suining		0.00370016	0.0066439	0.0211964	0.0305289	0.0150852	0.0411313	0.0161781	0.00525762
2017	Neijiang		0.00694865	0.00707155	0.02125	0.0327815	0.0118031	0.0350224	0.0179734	0.0018576
2017	Leshan		0.00997365	0.0147267	0.0306949	0.0341879	0.0247822	0.0544065	0.0278497	0.0144356
2017	Nanchong		0.00221095	0.00502874	0.0178444	0.0285037	0.0125236	0.0195192	0.0230067	0.00216755
2017	Meishan		0.00561555	0.00535157	0.0242335	0.0343132	0.0251469	0.0380374	0.0198626	0.00412842
2017	Yibin		0.0109849	0.0181496	0.0265612	0.0336933	0.024536	0.0454733	0.0265502	0.00841945
2017	Guangan	|zj- -zij|	0.00186617	0.00251273	0.0191027	0.0332462	0.0166942	0.0397461	0.0179845	0.00409438
2017	Dazhou		0.00355408	0.00391427	0.017676	0.0286084	0.0115343	0.0178741	0.0214913	0.000512954
2017	Yaan		0.0189818	0.0138792	0.0264633	0.0314085	0.0181133	0.0436721	0.0200482	0.0013052
2017	Bazhong		0.00206696	0.00153834	0.00896007	0.0284056	0.0107763	0.0358491	0.0182437	0.000554457
2017	Ziyang		0.00726655	0.00226084	0.0157609	0.0337667	0.0154751	0.0352015	0.0162925	0.00313522
2016	Chengdu		0.0576477	0.0686177	0.0466482	0.0442241	0.0541903	0.0791065	0.0534969	0.0967701
2016	Zigong		0.0115098	0.0130742	0.0244658	0.028757	0.0134966	0.0525636	0.0231119	0.00654991
2016	Panzhihua		0.0214486	0.0338352	0.0443639	0.037906	0.0388347	0.0810701	0.0197275	0.00747582
2016	Luzhou		0.0158208	0.00599838	0.0217766	0.0298038	0.0265722	0.0488764	0.0235392	0.00324854
2016	Deyang		0.00992626	0.0484877	0.0326287	0.0302192	0.0226577	0.0469754	0.0258002	0.0220464
2016	Mianyang		0.019274	0.100704	0.0264489	0.0307343	0.0170641	0.0365939	0.0312661	0.0161856
2016	Guangyuan		0.0065937	0.00389555	0.0140884	0.0231637	0.0116051	0.0335605	0.0150513	0.000349416
2016	Suining		0.00386116	0.00407114	0.0172982	0.0256561	0.0129631	0.0368904	0.0132264	0.00591763
2016	Neijiang		0.00388601	0.00531087	0.0183659	0.0277829	0.0108874	0.0349259	0.0149131	0.00165264
2016	Leshan		0.00555654	0.0116744	0.0267177	0.0290228	0.0229579	0.0530478	0.0236716	0.0120497
2016	Nanchong		0.00262099	0.00300433	0.0140424	0.0236435	0.0109453	0.013558	0.0188147	0.00115212
2016	Meishan		0.00282272	0.00409726	0.0202112	0.0292472	0.0241426	0.0371375	0.0169166	0.00300571
2016	Yibin	|zj- -zij|	0.0105023	0.0166798	0.022002	0.028622	0.0220563	0.0413585	0.0227124	0.00904613
2016	Guangan		0.00288862	0.00192517	0.0160349	0.0282648	0.0147319	0.0348453	0.01527	0.00696725
2016	Dazhou		0.00359723	0.00314395	0.0145393	0.0236913	0.0105442	0.0138258	0.0179878	0.00123296
2016	Yaan		0.0102879	0.0151509	0.0234908	0.0264661	0.0163077	0.0413256	0.017027	0.00131839
2016	Bazhong		0.00303805	0.00146685	0.00695486	0.0235542	0.0101076	0.032136	0.0144217	0.00174124
2016	Ziyang		0.00524074	0.00135822	0.0140297	0.0288525	0.0142101	0.0323003	0.0134861	0.00357888
2015	Chengdu		0.0526692	0.0663927	0.0428844	0.0391851	0.0591553	0.0807747	0.0529749	0.0963923
2015	Zigong		0.0233719	0.00932459	0.0226077	0.0242123	0.0119809	0.0519365	0.0198798	0.00760199
2015	Panzhihua		0.0259941	0.0366507	0.0408197	0.0327169	0.0362483	0.0810374	0.017395	0.00859216
2015	Luzhou		0.0146163	0.00500381	0.0192558	0.0250196	0.024457	0.0474419	0.019462	0.00305055
2015	Deyang		0.0130692	0.0430376	0.0285179	0.0258367	0.0196335	0.045322	0.0216294	0.036079
2015	Mianyang		0.0178469	0.0942453	0.0228494	0.026089	0.0165758	0.0366639	0.0269482	0.0227952
2015	Guangyuan		0.00583799	0.00156836	0.0124617	0.0187322	0.0115134	0.0322546	0.0122566	0.00109609
2015	Suining		0.00290227	0.00330297	0.0154002	0.0216051	0.0111565	0.0360149	0.010482	0.00841876
2015	Neijiang		0.00687903	0.00670673	0.016251	0.0232149	0.00974632	0.0342274	0.0118469	0.00163664
2015	Leshan		0.00935429	0.00914765	0.0252017	0.0244071	0.0207387	0.0528446	0.019841	0.0112358
2015	Nanchong		0.00340494	0.0013496	0.011987	0.0194008	0.00938596	0.0112132	0.0152861	0.000704107
2015	Meishan	|zj- -zij|	0.00277863	0.00279517	0.0186798	0.0244779	0.021903	0.0358925	0.0139338	0.0027793
2015	Yibin		0.0120256	0.0160318	0.0195374	0.0240886	0.020054	0.0408202	0.0192184	0.00875137
2015	Guangan		0.00429342	0.000682978	0.014729	0.0238073	0.0127074	0.03314	0.0125794	0.0137582
2015	Dazhou		0.00360533	0.0026433	0.0125315	0.0192624	0.00960975	0.0134299	0.0146764	0.00272031
2015	Yaan		0.0303666	0.0143587	0.0208084	0.0222426	0.0149745	0.0399443	0.0141148	0.00216088
2015	Bazhong		0.00269895	0.00100761	0.00545329	0.0191822	0.00821333	0.0312353	0.0109849	0.00251754
2015	Ziyang		0.00682278	0.00108868	0.0114281	0.024538	0.0126395	0.020068	0.00510244	0.00396467
2014	Chengdu		0.0339745	0.0574734	0.0432724	0.0375012	0.0542218	0.0804175	0.0488881	0.140348
2014	Zigong		0.0219012	0.00914006	0.0215026	0.0185734	0.011062	0.0513798	0.0168314	0.0102981
2014	Panzhihua		0.0320183	0.0346289	0.0388783	0.0264043	0.0433173	0.0812305	0.0150652	0.00997072
2014	Luzhou		0.0100174	0.00452228	0.0174454	0.0220787	0.0218916	0.046369	0.0159437	0.00265069
2014	Deyang		0.0189474	0.0449608	0.0269389	0.025731	0.0182717	0.0446468	0.0181069	0.0452777
2014	Mianyang		0.0310663	0.0823299	0.0207046	0.0222894	0.0162574	0.0352465	0.0229589	0.0253171
2014	Guangyuan		0.00762061	0.0021021	0.0106871	0.0123326	0.00928517	0.0305728	0.00995893	0.00691868
2014	Suining		0.00253072	0.0034627	0.0133729	0.0169917	0.00811773	0.0309862	0.00813797	0.00823502
2014	Neijiang		0.00258786	0.00460278	0.0147962	0.0177629	0.00817864	0.0348304	0.00927919	0.00361828
2014	Leshan		0.00932345	0.00725239	0.0228766	0.0211474	0.018799	0.0519546	0.01652	0.0140116
2014	Nanchong	|zj- -zij|	0.00165086	0.00256537	0.0107824	0.0137357	0.00797611	0.0129864	0.0123555	0.00183535
2014	Meishan		0.0029044	0.00577411	0.017049	0.0197837	0.0194883	0.0347603	0.0114247	0.00449269
2014	Yibin		0.011727	0.0166346	0.0184893	0.0215596	0.0182574	0.0402631	0.0161845	0.00815652
2014	Guangan		0.0025829	0.00160096	0.0137949	0.0204915	0.00966316	0.0315452	0.0103033	0.0141947
2014	Dazhou		0.00319242	0.00104341	0.0110674	0.0131466	0.00849372	0.0169458	0.0118196	0.00236906
2014	Yaan		0.0428134	0.014224	0.0182238	0.0204083	0.0130679	0.0400007	0.0114344	0.00203644
2014	Bazhong		0.00184629	0.00113999	0.00422056	0.0130394	0.00620683	0.0278377	0.00806682	0.00215749
2014	Ziyang		0.00804688	0.00147644	0.00999628	0.0219003	0.010985	0.0182644	0.00477652	0.00647916
2013	Chengdu		0.0274228	0.0530831	0.0402429	0.0318994	0.0488781	0.0792006	0.0437242	0.133019
2013	Zigong		0.0136693	0.00803472	0.0204392	0.0142888	0.0095548	0.0492241	0.0142463	0.0156053
2013	Panzhihua		0.0229817	0.0291774	0.0365226	0.0213866	0.0399928	0.0806762	0.0131585	0.00623248
2013	Luzhou		0.00938344	0.00379524	0.0148209	0.0170546	0.0204326	0.042814	0.0129843	0.00218786
2013	Deyang		0.012555	0.042426	0.0253182	0.0209599	0.0173837	0.041718	0.0152021	0.0397973
2013	Mianyang		0.0222448	0.0771264	0.0182817	0.0176355	0.0142068	0.0324615	0.0197765	0.0248844
2013	Guangyuan		0.00704781	0.000819354	0.00914638	0.00852367	0.00765756	0.0259107	0.00801312	0.00577608
2013	Suining		0.00324456	0.00400455	0.0103306	0.0127277	0.00617487	0.0266226	0.00623723	0.00734863
2013	Neijiang		0.00128128	0.00851198	0.0130573	0.0135093	0.00611615	0.0322131	0.00719805	0.00415183
2013	Leshan	|zj- -zij|	0.00771254	0.00662796	0.020167	0.0167232	0.0176675	0.0506556	0.0139506	0.0142261
2013	Nanchong		0.00209192	0.00165052	0.00909704	0.0095472	0.00621597	0.0103081	0.00975327	0.00447245
2013	Meishan		0.00278972	0.0030401	0.0148285	0.015144	0.0159561	0.0310171	0.0093592	0.00394198
2013	Yibin		0.0116808	0.00761274	0.0161778	0.0168412	0.0174273	0.0385429	0.0133826	0.00753935
2013	Guangan		0.00225296	0.0010731	0.0124651	0.0157863	0.00752664	0.0267318	0.00830836	0.0127519
2013	Dazhou		0.00282686	0.000788391	0.00931142	0.00894298	0.00646947	0.0139259	0.00949328	0.00235512
2013	Yaan		0.0146993	0.00594832	0.0155244	0.0158786	0.0103377	0.0372653	0.00926402	0.00183168
2013	Bazhong		0.00155023	0.000721308	0.00205711	0.00898826	0.00437203	0.0228731	0.00586194	0.00183206
2013	Ziyang		0.00876251	0.00166782	0.00873036	0.0171509	0.0090197	0.0134593	0.00324955	0.00628584
2012	Chengdu		0.0254674	0.0453152	0.0374124	0.0248835	0.0436196	0.0777112	0.0388695	0.0208113
2012	Zigong		0.00768348	0.00759285	0.0178427	0.0100477	0.0077006	0.0475835	0.0114827	0.00211022
2012	Panzhihua		0.0179267	0.0224465	0.0349359	0.0170284	0.0389899	0.080672	0.010806	0.00137066
2012	Luzhou		0.00218872	0.00362462	0.0116025	0.0127457	0.0144247	0.0417251	0.00985594	0.000240909
2012	Deyang		0.0109772	0.039772	0.0209029	0.016127	0.0160296	0.0371775	0.0120756	0.00576197
2012	Mianyang		0.0159967	0.0676531	0.0145571	0.0127644	0.0122787	0.0329926	0.0163565	0.00311865
2012	Guangyuan		0.00447392	0.00089498	0.00675663	0.00499035	0.00627072	0.0206507	0.00585736	0.000850143
2012	Suining		0.00223655	0.00197428	0.00871335	0.00852949	0.00458422	0.0115482	0.00425614	0.000909978
2012	Neijiang	|zj- -zij|	0.00129322	0.00668103	0.0118773	0.00941427	0.00424607	0.0314433	0.00494375	0.00052401
2012	Leshan		0.0067754	0.00462084	0.0172999	0.0120209	0.01628	0.0492277	0.0110422	0.00188411
2012	Nanchong		0.0015042	0.00168122	0.00617727	0.00543274	0.00424292	0.00827305	0.00707705	0.00039674
2012	Meishan		0.00165013	0.0048431	0.0124532	0.0107103	0.0114481	0.0283267	0.00714633	0.000382377
2012	Yibin		0.00955255	0.0140541	0.0127442	0.0122805	0.0135181	0.0391009	0.0104769	0.00111025
2012	Guangan		0.0013779	0.000248403	0.0104872	0.0111402	0.005819	0.0243037	0.00610149	0.00151731
2012	Dazhou		0.00233244	0.000519149	0.00769586	0.0048595	0.00509363	0.0119584	0.00706699	0.000169155
2012	Yaan		0.0325483	0.00644335	0.014056	0.0112981	0.0147097	0.0371208	0.00743474	0.000134794
2012	Bazhong		0.000875607	0.000328253	0.00120976	0.00496335	0.00215105	0.00489181	0.00361087	0.000206471
2012	Ziyang		0.00760096	0.00129367	0.00718626	0.0127561	0.00691049	0.0118715	0.0016244	0.000519064
2011	Chengdu		0.0192356	0.0374127	0.0319158	0.0175264	0.0390691	0.0760995	0.0336279	0.0171921
2011	Zigong		0.0040199	0.00597089	0.0150701	0.00465843	0.00639679	0.0463841	0.00893584	0.00170644
2011	Panzhihua		0.0160284	0.0164684	0.0332055	0.0106465	0.0334838	0.0796585	0.00861758	0.00139322
2011	Luzhou		0.00109115	0.00334865	0.00921274	0.00680146	0.0106037	0.0395382	0.00707009	0.000186472
2011	Deyang		0.006788	0.0258369	0.0175484	0.00989033	0.0135343	0.0354266	0.00892953	0.0053357
2011	Mianyang		0.00968264	0.0564369	0.0121708	0.00703923	0.00937685	0.0312225	0.0128711	0.00260245
2011	Guangyuan		0.00365052	0.00100036	0.00475738	5.4058e-05	0.00481795	0.0162759	0.00399402	0.000743951
2011	Suining		0.000799458	0.000371668	0.00671324	0.00308215	0.00322634	0.00660893	0.00246629	0.000765594
2011	Neijiang		0	0.00564349	0.00936162	0.00413878	0.00273342	0.0327211	0.00292449	0.000413468
2011	Leshan		0.00540863	0.00149942	0.0145665	0.00630357	0.0134057	0.0471461	0.00857833	0.00158392
2011	Nanchong		0.00102562	0.000433417	0.00465273	0.000392275	0.00276431	0.00678093	0.00468614	0.000296803
2011	Meishan		0.000981824	0.00041866	0.00996395	0.00504362	0.00692187	0.0264612	0.00499859	0.00025143
2011	Yibin		0.007168	0.00668835	0.0100235	0.00652873	0.0102	0.0378985	0.0076889	0.00115689
2011	Guangan		0.000138438	0.00212403	0.00831095	0.00538796	0.00433447	0.0229248	0.00416643	0.000871696
2011	Dazhou		0.00123235	0.000461212	0.00617132	0.00010985	0.00327162	0.00795001	0.00475945	0.000131619
2011	Yaan		0.0144952	0.00484887	0.0114766	0.00564341	0.00951272	0.0331302	0.0053251	9.03773e-05
2011	Bazhong		0.000209626	0	0	0	0	0	0.00159666	0
2011	Ziyang		0.00446537	0.000688545	0.00515978	0.00673707	0.00463161	0.0112323	0	0.000334943
	minmin	0
	maxmax	0.257202
2021	Chengdu	R-	0.416255	0.532836	0.641744	0.619541	0.648891	0.608488	0.635448	0.333333
2021	Zigong		0.849097	0.833067	0.735503	0.69348	0.855462	0.775448	0.744541	0.919238
2021	Panzhihua		0.935572	0.692788	0.645074	0.650236	0.667643	0.683245	0.788567	0.850539
2021	Luzhou		0.860923	0.856068	0.765634	0.685654	0.775674	0.709713	0.742384	0.864752
2021	Deyang		0.85606	0.572891	0.694197	0.687419	0.782856	0.703541	0.734948	0.823872
2021	Mianyang		0.595081	0.409323	0.721114	0.684486	0.830813	0.713315	0.699822	0.791049
2021	Guangyuan		0.968205	0.909656	0.797416	0.717338	0.864623	0.824651	0.799936	0.978165
2021	Suining		0.924591	0.863085	0.774289	0.706561	0.829088	0.764943	0.819027	0.916499
2021	Neijiang		0.978347	0.867855	0.786058	0.695205	0.878771	0.814185	0.803927	0.95333
2021	Leshan		0.988693	0.826163	0.717166	0.690677	0.787746	0.743739	0.742348	0.869565
2021	Nanchong		0.967642	0.88891	0.806129	0.71508	0.864253	0.833692	0.760944	0.954324
2021	Meishan		0.948737	0.867376	0.782117	0.69224	0.767404	0.770372	0.803906	0.877606
2021	Yibin		0.761639	0.780436	0.721855	0.687306	0.735557	0.714048	0.759005	0.790873
2021	Guangan		0.987958	0.936174	0.819373	0.698727	0.849836	0.812608	0.815762	0.963918
2021	Dazhou		0.968233	0.914926	0.818983	0.715335	0.870782	0.818922	0.780041	0.953225
2021	Yaan		0.75421	0.830438	0.757538	0.705775	0.789499	0.844625	0.806262	0.955838
2021	Bazhong		0.948197	0.974223	0.89744	0.717492	0.903423	0.954818	0.83511	0.990117
2021	Ziyang	R-	0.866089	0.942928	0.841454	0.704053	0.867796	0.858829	0.821306	0.942098
2020	Chengdu		0.548527	0.56374	0.665347	0.645643	0.672207	0.616883	0.666008	0.362244
2020	Zigong		0.80226	0.856558	0.762471	0.719228	0.867251	0.788258	0.783964	0.938563
2020	Panzhihua		0.865588	0.725857	0.670845	0.676569	0.729004	0.685651	0.822385	0.885805
2020	Luzhou		0.871485	0.880219	0.788074	0.712884	0.796242	0.722666	0.780428	0.902239
2020	Deyang		0.846732	0.604508	0.720595	0.714421	0.804232	0.714519	0.773299	0.852385
2020	Mianyang		0.801411	0.435066	0.744355	0.711791	0.849172	0.729311	0.739572	0.81399
2020	Guangyuan		0.963224	0.921202	0.820356	0.745566	0.881791	0.839397	0.83465	0.994527
2020	Suining		0.917865	0.881099	0.7979	0.733404	0.851984	0.782737	0.851084	0.937091
2020	Neijiang		0.962703	0.893237	0.810608	0.722959	0.891247	0.83588	0.838607	0.968932
2020	Leshan		0.98309	0.851655	0.740573	0.717975	0.804438	0.764324	0.781754	0.925566
2020	Nanchong		0.982959	0.904079	0.827632	0.742725	0.875938	0.853071	0.799906	0.968688
2020	Meishan		0.972037	0.90327	0.802526	0.718299	0.790945	0.784489	0.832544	0.935883
2020	Yibin		0.795081	0.809007	0.747018	0.716024	0.780305	0.728887	0.793674	0.82977
2020	Guangan		0.983999	0.948772	0.83515	0.72521	0.862278	0.830186	0.848204	0.978378
2020	Dazhou		0.954496	0.926217	0.839281	0.743223	0.892722	0.840487	0.814915	0.975564
2020	Yaan		0.761521	0.855169	0.782036	0.732761	0.82515	0.873019	0.832623	0.977304
2020	Bazhong	R-	0.984825	0.976983	0.907079	0.744834	0.910136	0.895267	0.83891	0.995705
2020	Ziyang		0.866495	0.954712	0.86018	0.729558	0.880732	0.889961	0.853952	0.959927
2019	Chengdu		0.498221	0.554815	0.67031	0.66445	0.671951	0.615786	0.653333	0.404759
2019	Zigong		0.767947	0.890609	0.771684	0.737726	0.874277	0.758852	0.782025	0.9413
2019	Panzhihua		0.848192	0.749362	0.676856	0.694359	0.745836	0.68248	0.817963	0.881499
2019	Luzhou		0.851559	0.912273	0.796303	0.732233	0.806939	0.701188	0.775974	0.907423
2019	Deyang		0.87946	0.641101	0.726979	0.732492	0.814277	0.695786	0.76318	0.826787
2019	Mianyang		0.687335	0.470984	0.754649	0.730484	0.858982	0.70353	0.734371	0.818411
2019	Guangyuan		0.965509	0.947044	0.833851	0.766405	0.893669	0.795211	0.834954	0.986672
2019	Suining		0.92061	0.917646	0.806017	0.7536	0.873775	0.752184	0.849137	0.938975
2019	Neijiang		0.951165	0.924917	0.818504	0.742706	0.898226	0.805111	0.835997	0.978124
2019	Leshan		0.969901	0.866036	0.756306	0.737256	0.810737	0.740268	0.777351	0.913274
2019	Nanchong		0.975945	0.941303	0.834818	0.763877	0.888188	0.817089	0.798995	0.944932
2019	Meishan		0.981782	0.9408	0.808137	0.736666	0.807838	0.763279	0.828404	0.942481
2019	Yibin		0.854336	0.841488	0.760576	0.737099	0.803286	0.7047	0.78903	0.862929
2019	Guangan		0.973039	0.969982	0.841524	0.743188	0.862162	0.79694	0.84248	0.948479
2019	Dazhou		0.971163	0.952529	0.84822	0.763181	0.898456	0.807213	0.813684	0.981803
2019	Yaan	R-	0.785609	0.877911	0.792574	0.751874	0.845056	0.822613	0.828753	0.975308
2019	Bazhong		0.987566	0.983325	0.903517	0.764685	0.91399	0.798774	0.833407	0.989238
2019	Ziyang		0.880602	0.978124	0.868079	0.741133	0.88192	0.833997	0.85099	0.967304
2018	Chengdu		0.587898	0.586106	0.682664	0.692311	0.674469	0.613681	0.669894	0.435508
2018	Zigong		0.849613	0.901391	0.788983	0.765309	0.87825	0.70618	0.806824	0.939249
2018	Panzhihua		0.874036	0.744604	0.692902	0.721501	0.751463	0.613466	0.83729	0.885685
2018	Luzhou		0.913719	0.923644	0.813377	0.760199	0.81677	0.713043	0.797893	0.907826
2018	Deyang		0.925001	0.678198	0.745688	0.759503	0.824761	0.709327	0.785489	0.842144
2018	Mianyang		0.547328	0.520168	0.773988	0.757687	0.86533	0.741108	0.757056	0.782587
2018	Guangyuan		0.966325	0.956779	0.850774	0.794829	0.897307	0.768353	0.855387	0.989577
2018	Suining		0.953993	0.927522	0.825598	0.782395	0.885931	0.748901	0.86911	0.957335
2018	Neijiang		0.948231	0.957052	0.8352	0.771175	0.903632	0.782394	0.85684	0.978478
2018	Leshan		0.96971	0.881508	0.776943	0.764686	0.821401	0.699025	0.799432	0.893712
2018	Nanchong		0.970442	0.9557	0.852496	0.792618	0.899185	0.849845	0.823236	0.991513
2018	Meishan		0.968715	0.953093	0.822427	0.76437	0.819984	0.770412	0.847036	0.9295
2018	Yibin		0.953664	0.864347	0.783759	0.76656	0.817066	0.728436	0.808004	0.901193
2018	Guangan		0.98419	0.987354	0.85438	0.77024	0.87059	0.754093	0.859606	0.95906
2018	Dazhou	R-	0.975677	0.967221	0.862212	0.791884	0.906086	0.855449	0.834885	0.995036
2018	Yaan		0.875929	0.892739	0.814385	0.778779	0.856748	0.744422	0.848114	0.985766
2018	Bazhong		0.994519	0.985878	0.913239	0.792552	0.920855	0.776764	0.851442	0.99091
2018	Ziyang		0.901178	0.978907	0.8804	0.767786	0.883605	0.784241	0.868664	0.972923
2017	Chengdu		0.659964	0.622375	0.704072	0.718087	0.692397	0.615871	0.686508	0.485718
2017	Zigong		0.919561	0.912485	0.814416	0.790531	0.895467	0.70793	0.828406	0.943161
2017	Panzhihua		0.863455	0.762791	0.720139	0.746637	0.754801	0.611956	0.852157	0.900497
2017	Luzhou		0.910535	0.938814	0.833722	0.786179	0.820862	0.716488	0.821422	0.854652
2017	Deyang		0.927916	0.694745	0.772331	0.784591	0.84117	0.719119	0.80934	0.86675
2017	Mianyang		0.843534	0.548131	0.798241	0.782477	0.880299	0.757048	0.780917	0.890241
2017	Guangyuan		0.960613	0.965041	0.879274	0.820747	0.907812	0.781034	0.875854	0.996807
2017	Suining		0.972032	0.950875	0.8585	0.808151	0.895013	0.75767	0.888257	0.960723
2017	Neijiang		0.948737	0.947878	0.858193	0.796871	0.915935	0.785958	0.877377	0.985761
2017	Leshan		0.928027	0.897251	0.807309	0.789986	0.838429	0.702709	0.821991	0.899078
2017	Nanchong		0.983098	0.962368	0.87815	0.818569	0.911259	0.868221	0.848249	0.983425
2017	Meishan		0.958161	0.960049	0.84144	0.789379	0.836441	0.771737	0.866212	0.968896
2017	Yibin		0.921303	0.876324	0.828817	0.792394	0.839777	0.738771	0.828876	0.938553
2017	Guangan	R-	0.985696	0.980835	0.870669	0.794583	0.885102	0.763904	0.877311	0.969145
2017	Dazhou		0.973107	0.970462	0.879161	0.818024	0.917692	0.877972	0.856813	0.996027
2017	Yaan		0.871382	0.902589	0.82934	0.803709	0.876541	0.746495	0.865131	0.989953
2017	Bazhong		0.984182	0.988179	0.934865	0.81908	0.922682	0.782006	0.875762	0.995707
2017	Ziyang		0.946517	0.982723	0.890824	0.792036	0.892591	0.785098	0.887555	0.976201
2016	Chengdu		0.69048	0.652073	0.733818	0.744111	0.70354	0.619145	0.706219	0.570619
2016	Zigong		0.917853	0.907717	0.840163	0.817251	0.905019	0.709857	0.847661	0.951536
2016	Panzhihua		0.857056	0.791702	0.743509	0.772346	0.768062	0.613347	0.867001	0.945062
2016	Luzhou		0.890454	0.955435	0.855187	0.811851	0.828758	0.724605	0.845279	0.975362
2016	Deyang		0.928344	0.726196	0.797626	0.809727	0.850206	0.73245	0.832902	0.853656
2016	Mianyang		0.86966	0.56083	0.829417	0.80711	0.882854	0.778481	0.804424	0.88821
2016	Guangyuan		0.951228	0.970599	0.901266	0.847371	0.917228	0.793043	0.895224	0.99729
2016	Suining		0.970851	0.969314	0.881437	0.83368	0.90843	0.777086	0.906743	0.956009
2016	Neijiang		0.970669	0.960341	0.875034	0.822342	0.921947	0.786421	0.896086	0.987312
2016	Leshan		0.958582	0.916775	0.827981	0.815873	0.848522	0.707965	0.844545	0.914329
2016	Nanchong		0.980026	0.977172	0.901556	0.8447	0.921565	0.904628	0.87237	0.991121
2016	Meishan		0.978522	0.969123	0.864183	0.814713	0.84194	0.775927	0.883749	0.977161
2016	Yibin	R-	0.9245	0.885189	0.853907	0.817953	0.8536	0.756657	0.849898	0.93428
2016	Guangan		0.978032	0.985251	0.889136	0.819816	0.897219	0.786809	0.893863	0.948607
2016	Dazhou		0.972789	0.976136	0.898427	0.844435	0.924221	0.902927	0.877291	0.990504
2016	Yaan		0.925927	0.894604	0.845548	0.829325	0.887462	0.756803	0.883079	0.989852
2016	Bazhong		0.976921	0.988722	0.948694	0.845196	0.927131	0.800071	0.899165	0.986641
2016	Ziyang		0.960844	0.989549	0.901636	0.816755	0.900497	0.799254	0.905086	0.972924
2015	Chengdu		0.709444	0.659514	0.749924	0.766458	0.684936	0.614212	0.708249	0.571577
2015	Zigong		0.84621	0.932394	0.850487	0.841557	0.914777	0.712323	0.866112	0.944186
2015	Panzhihua		0.831857	0.778213	0.759063	0.79719	0.780112	0.613442	0.880853	0.937372
2015	Luzhou		0.897943	0.962548	0.869767	0.837134	0.840211	0.73051	0.868556	0.976829
2015	Deyang		0.907749	0.749255	0.818495	0.832705	0.867551	0.739413	0.856025	0.780915
2015	Mianyang		0.878135	0.577084	0.84913	0.831347	0.885823	0.778151	0.826755	0.849433
2015	Guangyuan		0.956575	0.987951	0.911658	0.872858	0.917828	0.799481	0.912986	0.991549
2015	Suining		0.97793	0.974959	0.893055	0.856164	0.920172	0.781219	0.924635	0.938558
2015	Neijiang		0.949225	0.950434	0.88781	0.847085	0.929552	0.789795	0.915649	0.987433
2015	Leshan		0.932193	0.933592	0.836143	0.840485	0.861131	0.708758	0.866338	0.919651
2015	Nanchong		0.974206	0.989615	0.914737	0.868915	0.931979	0.919799	0.893763	0.994555
2015	Meishan	R-	0.97885	0.978727	0.873169	0.840096	0.854469	0.7818	0.902243	0.978845
2015	Yibin		0.914486	0.889155	0.868114	0.842238	0.865097	0.759061	0.869987	0.936285
2015	Guangan		0.967693	0.994717	0.897237	0.843793	0.910073	0.795105	0.910899	0.903356
2015	Dazhou		0.97273	0.97986	0.911208	0.869728	0.93047	0.905444	0.897566	0.979285
2015	Yaan		0.808976	0.899561	0.860729	0.852546	0.895703	0.763006	0.901099	0.983475
2015	Bazhong		0.979444	0.992226	0.95932	0.870201	0.939967	0.804579	0.921304	0.980799
2015	Ziyang		0.949619	0.991605	0.918388	0.839767	0.910511	0.865016	0.961838	0.970093
2014	Chengdu		0.791023	0.691127	0.748231	0.774228	0.703419	0.615262	0.724557	0.478161
2014	Zigong		0.854479	0.933643	0.856748	0.8738	0.920795	0.714526	0.884267	0.925859
2014	Panzhihua		0.800657	0.787852	0.767862	0.829655	0.748036	0.612878	0.895138	0.928047
2014	Luzhou		0.927734	0.966029	0.880549	0.853473	0.854534	0.734989	0.889697	0.979805
2014	Deyang		0.871585	0.740953	0.826804	0.833275	0.875595	0.742295	0.876579	0.739602
2014	Mianyang		0.805431	0.609683	0.861327	0.852281	0.88777	0.784882	0.848516	0.835516
2014	Guangyuan		0.944057	0.983917	0.923274	0.912494	0.932661	0.807929	0.928126	0.948947
2014	Suining		0.980701	0.97378	0.905807	0.883293	0.940625	0.805836	0.940485	0.939818
2014	Neijiang		0.980274	0.965446	0.896817	0.878639	0.940206	0.786881	0.932701	0.972634
2014	Leshan		0.932402	0.946616	0.848977	0.85878	0.872463	0.712252	0.886164	0.901751
2014	Nanchong	R-	0.987326	0.980442	0.922642	0.903499	0.9416	0.90828	0.912345	0.985929
2014	Meishan		0.977914	0.95703	0.882946	0.866673	0.868402	0.787219	0.91841	0.966244
2014	Yibin		0.916431	0.885465	0.8743	0.856423	0.87568	0.761565	0.888217	0.940358
2014	Guangan		0.980311	0.987704	0.903123	0.862558	0.930111	0.803022	0.925824	0.900594
2014	Dazhou		0.975777	0.991952	0.92076	0.907254	0.938045	0.883571	0.915827	0.981911
2014	Yaan		0.750235	0.90041	0.87588	0.86304	0.907757	0.76275	0.918346	0.984411
2014	Bazhong		0.985846	0.991213	0.968224	0.90794	0.953958	0.822054	0.940975	0.9835
2014	Ziyang		0.941112	0.98865	0.927875	0.854484	0.921303	0.875639	0.964188	0.952035
2013	Chengdu		0.82424	0.707828	0.761656	0.80125	0.724598	0.618864	0.74627	0.491556
2013	Zigong		0.90392	0.941196	0.862861	0.900002	0.93084	0.723188	0.900269	0.891785
2013	Panzhihua		0.848389	0.815074	0.778817	0.857411	0.762786	0.614501	0.907177	0.953776
2013	Luzhou		0.931996	0.971334	0.896663	0.882912	0.862899	0.750232	0.908294	0.983272
2013	Deyang		0.911056	0.751934	0.83551	0.859857	0.880921	0.75506	0.894285	0.763672
2013	Mianyang		0.852533	0.625104	0.875535	0.879404	0.900518	0.798454	0.866715	0.837871
2013	Guangyuan		0.948044	0.993669	0.9336	0.93784	0.943801	0.832306	0.941345	0.957016
2013	Suining		0.975391	0.969801	0.925642	0.909943	0.954184	0.828489	0.953743	0.945946
2013	Neijiang		0.990135	0.93792	0.907826	0.904938	0.9546	0.799687	0.946995	0.968725
2013	Leshan	R-	0.943421	0.950987	0.86444	0.884925	0.879212	0.717413	0.902136	0.900396
2013	Nanchong		0.983994	0.987328	0.933935	0.930892	0.953893	0.925793	0.929505	0.966391
2013	Meishan		0.978768	0.976906	0.896615	0.894647	0.889621	0.805679	0.93216	0.970259
2013	Yibin		0.916734	0.944112	0.888259	0.884207	0.880658	0.769403	0.905746	0.944621
2013	Guangan		0.982783	0.991725	0.911636	0.890667	0.944709	0.827906	0.939315	0.909787
2013	Dazhou		0.978491	0.993907	0.932483	0.934981	0.952103	0.902293	0.931255	0.982016
2013	Yaan		0.897423	0.955791	0.892285	0.890098	0.925595	0.775329	0.932804	0.985957
2013	Bazhong		0.988089	0.994422	0.984256	0.934673	0.967121	0.848997	0.956405	0.985954
2013	Ziyang		0.936209	0.987197	0.936429	0.882328	0.93446	0.905257	0.975354	0.953399
2012	Chengdu		0.834701	0.739442	0.774642	0.837876	0.746722	0.623332	0.767903	0.860712
2012	Zigong		0.943622	0.94425	0.87816	0.927531	0.943503	0.729922	0.91803	0.983856
2012	Panzhihua		0.877657	0.851395	0.786373	0.88307	0.767351	0.614513	0.922486	0.989454
2012	Luzhou		0.983265	0.972588	0.917245	0.909827	0.899146	0.755028	0.928816	0.99813
2012	Deyang		0.921355	0.763786	0.860185	0.88857	0.889169	0.77574	0.91416	0.957116
2012	Mianyang		0.889371	0.655278	0.898314	0.909706	0.912843	0.79583	0.887164	0.976324
2012	Guangyuan		0.96638	0.993089	0.950083	0.962645	0.953506	0.861638	0.956437	0.993433
2012	Suining		0.982906	0.98488	0.936545	0.9378	0.96558	0.917601	0.967965	0.992974
2012	Neijiang	R-	0.990044	0.950614	0.915451	0.931788	0.968038	0.803534	0.962981	0.995942
2012	Leshan		0.949951	0.965315	0.881427	0.914516	0.887632	0.723174	0.920926	0.985561
2012	Nanchong		0.988439	0.987096	0.954167	0.959467	0.968061	0.939557	0.947839	0.996924
2012	Meishan		0.987331	0.963707	0.911713	0.92312	0.918257	0.819492	0.947356	0.997035
2012	Yibin		0.930856	0.901482	0.909836	0.912831	0.904882	0.766843	0.924669	0.991441
2012	Guangan		0.989399	0.998072	0.924601	0.92028	0.95671	0.841054	0.954704	0.988339
2012	Dazhou		0.982186	0.995979	0.943536	0.963588	0.961901	0.914923	0.94791	0.998686
2012	Yaan		0.798024	0.952287	0.90147	0.919241	0.897358	0.776006	0.945347	0.998953
2012	Bazhong		0.993237	0.997454	0.990681	0.962839	0.983549	0.963355	0.972689	0.998397
2012	Ziyang		0.944194	0.990041	0.947077	0.90976	0.949004	0.915489	0.987526	0.99598
2011	Chengdu		0.869886	0.774641	0.801169	0.880061	0.766989	0.62824	0.792713	0.882079
2011	Zigong		0.969689	0.95563	0.895107	0.965042	0.952616	0.734925	0.93503	0.986905
2011	Panzhihua		0.889176	0.886479	0.794783	0.923543	0.793418	0.617504	0.937198	0.989282
2011	Luzhou		0.991587	0.974622	0.933151	0.949769	0.923826	0.764849	0.947888	0.998552
2011	Deyang		0.949863	0.832704	0.879929	0.928585	0.904779	0.784021	0.935072	0.960163
2011	Mianyang		0.92998	0.694998	0.913542	0.948104	0.932041	0.804644	0.90902	0.980165
2011	Guangyuan		0.972397	0.992281	0.964326	0.99958	0.963889	0.887657	0.969878	0.994248
2011	Suining		0.993822	0.997118	0.950388	0.976594	0.975526	0.951121	0.981183	0.994082
2011	Neijiang		1	0.957961	0.932144	0.96882	0.979187	0.797169	0.977765	0.996795
2011	Leshan		0.95964	0.988475	0.898256	0.953274	0.905598	0.731739	0.937466	0.987833
2011	Nanchong		0.992088	0.996641	0.965084	0.996959	0.978957	0.949913	0.964842	0.997697
2011	Meishan		0.992423	0.996755	0.928092	0.962261	0.948925	0.829351	0.962585	0.998049
2011	Yibin		0.947204	0.950563	0.927693	0.951685	0.926513	0.772381	0.943584	0.991084
2011	Guangan		0.998925	0.983752	0.939297	0.959788	0.967394	0.848707	0.968619	0.993267
2011	Dazhou		0.990508	0.996426	0.954209	0.999147	0.975191	0.94178	0.964311	0.998978
2011	Yaan		0.898703	0.963665	0.91807	0.957962	0.931124	0.795153	0.960239	0.999298
2011	Bazhong		0.998373	1	1	1	1	1	0.987737	1
2011	Ziyang		0.966443	0.994674	0.961425	0.95022	0.965237	0.919674	1	0.997402
	6、rij+，rij-
	n=指标数	8
2021	Chengdu	rij+的和	7.63844			rij-的和	4.43654
2021	Zigong		5.2063				6.40584
2021	Panzhihua		5.77598				5.91366
2021	Luzhou		5.32557				6.2608
2021	Deyang		5.58676				5.85578
2021	Mianyang		6.09376				5.445
2021	Guangyuan		4.94762				6.85999
2021	Suining		5.07277				6.59808
2021	Neijiang		4.99495				6.77768
2021	Leshan		5.30521				6.3661
2021	Nanchong		4.98275				6.79097
2021	Meishan		5.15165				6.50976
2021	Yibin		5.46895				5.95072
2021	Guangan		4.95251				6.88436
2021	Dazhou		4.95178				6.84045
2021	Yaan		5.12948				6.44418
2021	Bazhong		4.73656				7.22082
2021	Ziyang	rij+的和	4.90621			rij-的和	6.84455
2020	Chengdu		6.7855				4.7406
2020	Zigong		5.08151				6.51855
2020	Panzhihua		5.53004				6.0617
2020	Luzhou		5.16964				6.45424
2020	Deyang		5.39624				6.03069
2020	Mianyang		5.68687				5.82467
2020	Guangyuan		4.83976				7.00071
2020	Suining		4.95092				6.75316
2020	Neijiang		4.87747				6.92417
2020	Leshan		5.14111				6.56938
2020	Nanchong		4.86356				6.955
2020	Meishan		5.01339				6.73999
2020	Yibin		5.26012				6.19977
2020	Guangan		4.85379				7.01218
2020	Dazhou		4.83819				6.98691
2020	Yaan		4.98473				6.63958
2020	Bazhong	rij+的和	4.71162			rij-的和	7.25374
2020	Ziyang		4.8033				6.99552
2019	Chengdu		6.70882				4.73362
2019	Zigong		5.07649				6.52442
2019	Panzhihua		5.47204				6.09655
2019	Luzhou		5.15666				6.48389
2019	Deyang		5.35922				6.08006
2019	Mianyang		5.61484				5.75874
2019	Guangyuan		4.82736				7.02332
2019	Suining		4.92667				6.81195
2019	Neijiang		4.86156				6.95475
2019	Leshan		5.12228				6.57113
2019	Nanchong		4.84934				6.96515
2019	Meishan		4.9819				6.80939
2019	Yibin		5.19676				6.35344
2019	Guangan		4.8587				6.97779
2019	Dazhou		4.82256				7.03625
2019	Yaan	rij+的和	4.95825			rij-的和	6.6797
2019	Bazhong		4.75727				7.1745
2019	Ziyang		4.81109				7.00215
2018	Chengdu		6.37614				4.94253
2018	Zigong		5.03539				6.6358
2018	Panzhihua		5.51642				6.12095
2018	Luzhou		5.04714				6.64647
2018	Deyang		5.21877				6.27011
2018	Mianyang		5.51489				5.74525
2018	Guangyuan		4.79262				7.07933
2018	Suining		4.85209				6.95079
2018	Neijiang		4.81309				7.033
2018	Leshan		5.0901				6.60642
2018	Nanchong		4.75187				7.13503
2018	Meishan		4.91018				6.87554
2018	Yibin		5.04634				6.62303
2018	Guangan		4.83554				7.03951
2018	Dazhou	rij+的和	4.72539			rij-的和	7.18845
2018	Yaan		4.92541				6.79688
2018	Bazhong		4.72552				7.22616
2018	Ziyang		4.79438				7.0377
2017	Chengdu		6.07467				5.18499
2017	Zigong		4.93737				6.81196
2017	Panzhihua		5.42729				6.21243
2017	Luzhou		4.98364				6.68267
2017	Deyang		5.10358				6.41596
2017	Mianyang		5.17207				6.28089
2017	Guangyuan		4.71955				7.18718
2017	Suining		4.76997				7.09122
2017	Neijiang		4.74984				7.11671
2017	Leshan		5.00332				6.68478
2017	Nanchong		4.6731				7.25334
2017	Meishan		4.83941				6.99231
2017	Yibin		4.93346				6.76482
2017	Guangan	rij+的和	4.7708			rij-的和	7.12724
2017	Dazhou		4.65641				7.28926
2017	Yaan		4.86205				6.88514
2017	Bazhong		4.67115				7.30246
2017	Ziyang		4.73609				7.15355
2016	Chengdu		5.83347				5.42001
2016	Zigong		4.87232				6.89706
2016	Panzhihua		5.32638				6.35809
2016	Luzhou		4.89556				6.88693
2016	Deyang		5.00263				6.53111
2016	Mianyang		5.05833				6.42099
2016	Guangyuan		4.66017				7.27325
2016	Suining		4.69538				7.20355
2016	Neijiang		4.69602				7.22015
2016	Leshan		4.91972				6.83457
2016	Nanchong		4.59431				7.39314
2016	Meishan		4.77617				7.10532
2016	Yibin	rij+的和	4.8465			rij-的和	6.87598
2016	Guangan		4.70318				7.19873
2016	Dazhou		4.5942				7.38673
2016	Yaan		4.78945				7.0126
2016	Bazhong		4.61571				7.37254
2016	Ziyang		4.67869				7.24655
2015	Chengdu		5.816				5.46431
2015	Zigong		4.83895				6.90805
2015	Panzhihua		5.27641				6.3781
2015	Luzhou		4.83119				6.9835
2015	Deyang		4.93883				6.55211
2015	Mianyang		4.99108				6.47586
2015	Guangyuan		4.61863				7.35089
2015	Suining		4.65256				7.26669
2015	Neijiang		4.65816				7.25698
2015	Leshan		4.87094				6.89829
2015	Nanchong		4.54301				7.48757
2015	Meishan	rij+的和	4.72378			rij-的和	7.1882
2015	Yibin		4.79568				6.94442
2015	Guangan		4.66301				7.22287
2015	Dazhou		4.554				7.44629
2015	Yaan		4.77107				6.96509
2015	Bazhong		4.57128				7.44784
2015	Ziyang		4.57365				7.40684
2014	Chengdu		5.78057				5.52601
2014	Zigong		4.79565				6.96412
2014	Panzhihua		5.27795				6.37012
2014	Luzhou		4.77614				7.08681
2014	Deyang		4.93154				6.50669
2014	Mianyang		4.93788				6.48541
2014	Guangyuan		4.57537				7.3814
2014	Suining		4.58829				7.37035
2014	Neijiang		4.61345				7.3536
2014	Leshan		4.82401				6.9594
2014	Nanchong	rij+的和	4.50898			rij-的和	7.54206
2014	Meishan		4.68207				7.22484
2014	Yibin		4.76085				6.99844
2014	Guangan		4.62077				7.29325
2014	Dazhou		4.52171				7.5151
2014	Yaan		4.75883				6.96283
2014	Bazhong		4.51389				7.55371
2014	Ziyang		4.54955				7.42529
2013	Chengdu		5.6382				5.67626
2013	Zigong		4.74152				7.05406
2013	Panzhihua		5.19197				6.53793
2013	Luzhou		4.71242				7.1876
2013	Deyang		4.85894				6.6523
2013	Mianyang		4.85277				6.63614
2013	Guangyuan		4.5234				7.48762
2013	Suining		4.53332				7.46314
2013	Neijiang		4.57116				7.41083
2013	Leshan	rij+的和	4.77373			rij-的和	7.04293
2013	Nanchong		4.4667				7.61173
2013	Meishan		4.61659				7.34465
2013	Yibin		4.70053				7.13374
2013	Guangan		4.56337				7.39853
2013	Dazhou		4.4752				7.60753
2013	Yaan		4.64497				7.25528
2013	Bazhong		4.45979				7.65992
2013	Ziyang		4.50061				7.51063
2012	Chengdu		5.35814				6.18533
2012	Zigong		4.67111				7.26887
2012	Panzhihua		5.13264				6.6923
2012	Luzhou		4.6341				7.36405
2012	Deyang		4.74697				6.97008
2012	Mianyang		4.75295				6.92483
2012	Guangyuan		4.46474				7.63721
2012	Suining		4.43934				7.68625
2012	Neijiang	rij+的和	4.53046			rij-的和	7.51839
2012	Leshan		4.70834				7.2285
2012	Nanchong		4.41668				7.74155
2012	Meishan		4.55545				7.46801
2012	Yibin		4.6493				7.24284
2012	Guangan		4.50555				7.57316
2012	Dazhou		4.4341				7.70871
2012	Yaan		4.6607				7.18869
2012	Bazhong		4.36697				7.8622
2012	Ziyang		4.4549				7.63907
2011	Chengdu		5.21858				6.39578
2011	Zigong		4.61642				7.39494
2011	Panzhihua		5.04886				6.83138
2011	Luzhou		4.5707				7.48424
2011	Deyang		4.65574				7.17512
2011	Mianyang		4.66249				7.11249
2011	Guangyuan		4.41545				7.74426
2011	Suining		4.38505				7.81983
2011	Neijiang		4.49478				7.60984
2011	Leshan		4.6434				7.36228
2011	Nanchong		4.37607				7.84218
2011	Meishan		4.49079				7.61844
2011	Yibin		4.57999				7.41071
2011	Guangan		4.46293				7.65975
2011	Dazhou		4.3861				7.82055
2011	Yaan		4.55932				7.42421
2011	Bazhong		4.31836				7.98611
2011	Ziyang		4.40774				7.75508
[truncated: 801 more rows]
[truncated: 1 more columns]

## Sheet: GRA-TOPSIS-Living
	Step1	Basic data	X9	X10	X11	X12	X13	X14	X15	X16	X17	X18	X19
2021	Chengdu		0	1	0.621439	0.764398	0.612945	1	0.321037	0	0.325986	0.992439	0.984328
2021	Zigong		0.661569	0.0664611	0.575786	0.143979	0.85918	0.131899	0.468525	0.892851	0.3639	0.94833	0.870176
2021	Panzhihua		0.950104	0.00127194	0.893556	0.0445026	0.760193	0.0434005	0.744039	0.93538	0.37239	0.968445	1
2021	Luzhou		0.817062	0.15632	0.756194	0.21466	0.698218	0.238872	0.467555	0.832722	0.272896	0.951603	0.928457
2021	Deyang		0.645569	0.135493	0.410991	0.193717	0.649719	0.176113	0.425311	0.937855	0.601092	0.9961	0.998529
2021	Mianyang		0.894346	0.201982	0.526083	0.641361	0.746143	0.24853	0.368717	0.731622	0.401511	0.995975	0.989534
2021	Guangyuan		0.967495	0.0603942	0.772749	0.403141	0.897317	0.124366	0.577734	0.897709	0.364603	0.992868	0.995938
2021	Suining		0.69088	0.0903442	0.593807	0.209424	0.605741	0.142954	0.40867	0.902475	0.575259	0.939526	1
2021	Neijiang		0.651967	0.112827	0.50636	0.198953	0.738108	0.174309	0.421098	0.915674	0.336784	0.999665	0.990277
2021	Leshan		0.889643	0.1045	0.52494	0.408377	0.714282	0.160444	0.478245	0.868836	0.355298	0.933357	0.976377
2021	Nanchong		0.74643	0.239884	0.648059	1	0.729344	0.313016	0.509907	0.830889	0.314937	0.969164	0.978674
2021	Meishan		0.76907	0.101755	0.52689	0.232984	0.547368	0.147085	0.366545	0.910632	0.388257	0.931188	0.983527
2021	Yibin		0.817743	0.178538	0.85513	0.371728	0.657584	0.252601	0.403965	0.813749	0.272628	0.868457	0.878525
2021	Guangan		0.698366	0.10052	0.78419	0.353403	0.494353	0.194842	0.456471	0.871952	0.600131	0.995166	0.925705
2021	Dazhou		0.834571	0.220841	0.540478	0.484293	0.633109	0.289418	0.438457	0.836847	0.288241	0.97653	0.932669
2021	Yaan		0.999923	0.0160045	0.612062	0.256545	0.961201	0.0629938	0.518336	0.918973	1	0.980763	0.973392
2021	Bazhong		0.911316	0.0846342	0.784575	0.36911	0.739025	0.15365	0.523426	0.931806	0.388146	0.994375	1
2021	Ziyang		0.781231	0.0641551	0.450833	0.204188	0.867319	0.127399	0.486069	0.955454	0.554158	1	0.997443
2020	Chengdu		0.0125347	0.988287	0.558493	0.764398	0.57873	0.979293	0.318823	0.596792	0.372955	0.984738	0.988459
2020	Zigong		0.658074	0.0676598	0.633332	0.143979	0.870317	0.134149	0.427779	0.932997	0.364564	0.934979	0.83786
2020	Panzhihua		0.950121	0.000329423	0.914821	0.0445026	0.744581	0.0432211	0.451407	0.973419	0.342184	0.941142	0.999007
2020	Luzhou		0.817109	0.156696	0.7569	0.21466	0.686126	0.240252	0.467696	0.832264	0.25902	0.936024	0.928091
2020	Deyang		0.645785	0.136811	0.391749	0.185864	0.618438	0.17676	0.448414	0.927131	0.564497	0.989702	0.995727
2020	Mianyang		0.894458	0.201872	0.537213	0.641361	0.715414	0.250264	0.379567	0.904675	0.390391	0.995763	0.969569
2020	Guangyuan		0.966747	0.062206	0.740428	0.397906	1	0.124459	0.564251	0.906599	0.319597	0.977304	0.980816
2020	Suining		0.686267	0.0933548	0.576588	0.209424	0.679491	0.147753	0.417711	0.870394	0.558031	0.942208	1
2020	Neijiang		0.646508	0.116817	0.570393	0.198953	0.701013	0.174032	0.435438	0.933914	0.298989	0.989144	0.973609
2020	Leshan		0.889398	0.105324	0.494168	0.408377	0.69168	0.159672	0.493465	0.892301	0.278506	0.932485	0.96234
2020	Nanchong		0.743375	0.244487	0.640565	1	0.68362	0.318158	0.571928	0.972502	0.313467	0.968752	0.95678
2020	Meishan		0.769399	0.102597	0.50634	0.232984	0.51871	0.145998	0.384041	0.973052	0.343465	0.917819	0.960632
2020	Yibin		0.818555	0.17625	0.796615	0.371728	0.653288	0.252698	0.412791	0.82264	0.268864	0.816089	0.856273
2020	Guangan		0.69711	0.100959	0.781468	0.353403	0.510614	0.200261	0.463032	0.971952	0.637825	0.968229	0.922498
2020	Dazhou		0.833736	0.22183	0.53885	0.484293	0.586648	0.291282	0.448921	0.943905	0.261907	0.936904	0.87059
2020	Yaan		1	0.0164711	0.582254	0.256545	0.887345	0.0644395	0.461726	0.931164	0.733268	0.950971	0.945749
2020	Bazhong		0.908916	0.0883677	0.751991	0.413613	0.716852	0.155716	0.508937	0.930156	0.439156	0.933663	1
2020	Ziyang		0.778073	0.0682729	0.43664	0.204188	0.797308	0.12754	0.517814	0.952887	0.509193	1	1
2019	Chengdu		0.232293	0.955903	0.648437	0.858639	0.573603	0.933328	0.376336	0.594225	0.30877	0.972461	0.99381
2019	Zigong		0.586508	0.0697828	0.506019	0.123037	0.855487	0.135611	0.3247	0.937214	0.350186	0.817975	0.682255
2019	Panzhihua		0.950121	0	0.905088	0.039267	0.751702	0.0436396	0.416366	0.974794	0.283874	0.997602	0.998579
2019	Luzhou		0.812772	0.155424	0.69409	0.235602	0.687735	0.241997	0.43817	0.837397	0.184101	0.616194	0.813847
2019	Deyang		0.632773	0.136427	0.351551	0.183246	0.614495	0.178227	0.344655	0.927131	0.518339	0.994911	0.972347
2019	Mianyang		0.894458	0.200097	0.450142	0.609948	0.710785	0.252367	0.425593	0.919157	0.37625	0.998349	0.998402
2019	Guangyuan		0.950121	0.0634871	0.546777	0.431937	0.964308	0.127127	0.389068	0.899542	0.280613	0.972623	0.874379
2019	Suining		0.635664	0.0955967	0.436473	0.196335	0.600843	0.165276	0.302439	0.876994	0.482654	0.83844	0.979494
2019	Neijiang		0.57205	0.119169	0.413738	0.201571	0.679292	0.179901	0.307848	0.932814	0.288596	0.962067	0.911555
2019	Leshan		0.882892	0.105205	0.446208	0.455497	0.666369	0.162613	0.488585	0.907241	0.252021	0.847792	0.64222
2019	Nanchong		0.695664	0.248138	0.495138	0.994764	0.625271	0.319446	0.429897	0.971769	0.306945	0.96652	0.953693
2019	Meishan		0.765784	0.102277	0.473836	0.227749	0.497985	0.147454	0.346132	0.974427	0.343265	0.939292	0.970696
2019	Yibin		0.819278	0.172682	0.712027	0.371728	0.629674	0.256063	0.38801	0.835839	0.246581	0.863504	0.605016
2019	Guangan		0.697833	0.0992844	0.760095	0.350785	0.476346	0.201647	0.467645	0.970302	0.602565	0.893754	0.763327
2019	Dazhou		0.818555	0.222159	0.457608	0.672775	0.48134	0.293391	0.303132	0.94198	0.260728	0.663664	0.738553
2019	Yaan		0.99494	0.0165901	0.47395	0.256545	0.823486	0.0645265	0.379729	0.925206	0.608711	0.847486	0.759339
2019	Bazhong		0.873495	0.0908384	0.530289	0.366492	0.690699	0.160178	0.351175	0.93428	0.357569	0.930759	0.537229
2019	Ziyang		0.753495	0.0687213	0.335024	0.204188	0.760232	0.135975	0.332646	0.951237	0.423717	1	0.921774
2018	Chengdu		0.245305	0.923309	0.591045	0.858639	0.564451	0.897479	0.9949	0.464161	0.270994	0.901416	0.965727
2018	Zigong		0.586508	0.0719515	0.427819	0.167539	0.742029	0.137063	1	0.987809	0.285565	0.718128	0.513219
2018	Panzhihua		0.947952	0.000237917	0.806801	0.0418848	0.740833	0.0449386	0.347324	0.976994	0.250157	0.93034	0.999508
2018	Luzhou		0.813495	0.154518	0.614717	0.259162	0.605488	0.242285	0.374738	0.84418	0.187459	0.599639	0.807876
2018	Deyang		0.634941	0.13682	0.302066	0.217277	0.530925	0.176956	0.372569	0.914849	0.304554	0.915758	0.915793
2018	Mianyang		0.895181	0.19877	0.408974	0.646597	0.668565	0.252448	0.34702	0.919798	0.360648	0.997994	0.998382
2018	Guangyuan		0.950121	0.065299	0.518642	0.507853	0.841901	0.131356	0.404629	0.915674	0.267752	0.978985	0.740826
2018	Suining		0.633496	0.0977471	0.436004	0.185864	0.527862	0.164999	0.318756	0.870486	0.559053	0.993111	0.98928
2018	Neijiang		0.57205	0.122271	0.340058	0.201571	0.587875	0.182499	0.291063	0.917324	0.171161	0.886781	0.939045
2018	Leshan		0.882892	0.105717	0.437791	0.455497	0.609288	0.161466	0.388678	0.886526	0.257964	0.842127	0.889821
2018	Nanchong		0.695664	0.250746	0.427845	0.994764	0.562898	0.323484	0.341064	0.949221	0.292438	0.965787	0.952679
2018	Meishan		0.766507	0.102386	0.38504	0.227749	0.48598	0.146628	0.294969	0.970577	0.350778	0.926551	0.929533
2018	Yibin		0.820724	0.171391	0.663697	0.36911	0.583611	0.257503	0.334309	0.861503	0.240177	0.823496	0.57227
2018	Guangan		0.699278	0.0983145	0.69612	0.353403	0.417608	0.207066	0.427391	0.952887	0.525955	0.969106	0.972094
2018	Dazhou		0.819278	0.222836	0.421685	0.701571	0.404022	0.316473	0.277109	0.914207	0.237197	0.563226	0.571441
2018	Yaan		0.99494	0.0171574	0.411544	0.256545	0.732096	0.0652113	0.299527	0.920807	0.30265	0.972848	0.974181
2018	Bazhong		0.873495	0.0931718	0.507057	0.408377	0.625001	0.160922	0.315537	0.928231	0.0480023	0.690424	0.497498
2018	Ziyang		0.752772	0.0698651	0.385506	0.198953	0.67962	0.141084	0.343366	0.957195	0.418904	0.997176	0.931655
2017	Chengdu		0.259762	0.89108	0.557064	0.858639	0.534755	0.833513	0.30504	0.262328	0.267812	0.852824	0.893355
2017	Zigong		0.590122	0.0735803	0.398285	0.167539	0.624984	0.142587	0.273182	0.965903	0.281191	0.697211	0.410049
2017	Panzhihua		0.947952	0.000219615	0.791917	0.039267	0.69536	0.0202467	0.414071	0.967461	0.221551	0.805484	0.878444
2017	Luzhou		0.813495	0.153529	0.580029	0.259162	0.525661	0.240892	0.323045	0.86242	0.186856	0.707288	0.850243
2017	Deyang		0.636387	0.136784	0.281195	0.217277	0.464245	0.178399	0.295195	0.864711	0.284819	0.988985	0.932253
2017	Mianyang		0.895904	0.197169	0.402978	0.649215	0.611648	0.112044	0.336793	0.927956	0.363054	0.989688	0.992869
2017	Guangyuan		0.950844	0.0668363	0.549356	0.507853	0.776256	0.132696	0.363206	0.918607	0.251485	0.923131	0.937763
2017	Suining		0.629158	0.100117	0.372399	0.180628	0.484894	0.166034	0.256237	0.868286	0.385277	0.994375	0.99222
2017	Neijiang		0.564821	0.125949	0.295742	0.201571	0.50539	0.188336	0.34124	0.8989	0.155562	0.953832	0.921556
2017	Leshan		0.882892	0.106047	0.416692	0.455497	0.534763	0.161084	0.366164	0.812007	0.271213	0.813452	0.914425
2017	Nanchong		0.69711	0.254269	0.405854	0.994764	0.515631	0.337158	0.315902	0.916224	0.280511	0.963909	0.950081
2017	Meishan		0.76723	0.102057	0.459284	0.227749	0.462446	0.146622	0.284127	0.96517	0.358519	0.908132	0.94846
2017	Yibin		0.821447	0.169735	0.580904	0.36911	0.550356	0.259156	0.281239	0.869386	0.184135	0.514413	0.266126
2017	Guangan		0.697833	0.097436	0.687018	0.353403	0.353776	0.164543	0.384881	0.919157	0.524965	0.998594	0.992545
2017	Dazhou		0.820724	0.223568	0.472403	0.701571	0.325837	0.288217	0.249326	0.956737	0	0.116475	0.833063
2017	Yaan		0.99494	0.0174869	0.3604	0.256545	0.728575	0.0659118	0.270234	0.923006	0.282325	0.999063	0.998703
2017	Bazhong		0.873495	0.0960542	1	0.408377	0.48286	0.182108	0.301486	0.930156	0.0426322	0.780642	0.636953
2017	Ziyang		0.746989	0.071439	0.437408	0.198953	0.59721	0.144119	0.32402	0.939322	0.325184	1	1
2016	Chengdu		0.266268	0.862768	0.489163	0.858639	0.518769	0.730751	0.355827	0.232172	0.263957	0.883056	0.836305
2016	Zigong		0.60964	0.0734705	0.30826	0.167539	0.563966	0.143229	0.269248	0.957104	0.273027	0.612608	0.257699
2016	Panzhihua		0.947952	0.00043008	0.761479	0	0.678419	0.0202866	0.503023	0.959578	0.229715	0.911413	0.467099
2016	Luzhou		0.814218	0.153163	0.551718	0.256545	0.444029	0.238894	0.27831	0.912374	0.204317	0.737052	0.851864
2016	Deyang		0.637833	0.137269	0.257219	0.217277	0.410004	0.0569224	0.28866	0.831806	0.215655	0.983829	0.794165
2016	Mianyang		0.896627	0.195851	0.34845	0.65445	0.544613	0.0659936	0.29724	0.911824	0.258741	0.988282	0.988979
2016	Guangyuan		0.951566	0.0683553	0.482428	0.507853	0.683536	0.0214378	0.382239	0.91879	0.253525	0.88165	0.940357
2016	Suining		0.620484	0.103988	0.297471	0.180628	0.403565	0.162106	0.197296	0.860037	0.630866	0.979845	0.972123
2016	Neijiang		0.565544	0.129463	0.272857	0.201571	0.416509	0.0262648	0.291836	0.911916	0.139915	0.953363	0.785089
2016	Leshan		0.882892	0.106806	0.359778	0.455497	0.454704	0.1598	0.375367	0.864436	0.202503	0.89618	0.905997
2016	Nanchong		0.697833	0.259274	0.345828	0.992147	0.413482	0.105147	0.314049	0.908799	0.270533	0.960862	0.945867
2016	Meishan		0.765061	0.103027	0.412915	0.227749	0.34595	0.152597	0.319295	0.96022	0.341284	0.89993	0.901135
2016	Yibin		0.822892	0.168985	0.507325	0.36911	0.476274	0.25865	0.337458	0.892209	0.174384	0.486759	0.383468
2016	Guangan		0.696387	0.0973902	0.574893	0.342932	0.260756	0.0319396	0.28526	0.950504	0.450586	0.824467	0.857374
2016	Dazhou		0.824338	0.223706	0.442451	0.701571	0.216545	0.0462359	0.210766	0.948029	0.0385504	0.240684	0.850567
2016	Yaan		0.99494	0.0181915	0.331747	0.256545	0.67248	0.00692506	0.355798	0.946471	0.254886	0.968362	0.984117
2016	Bazhong		0.874217	0.0994674	0.477895	0.395288	0.354991	0.181856	0.288803	0.905866	0.034015	0.774315	0.532901
2016	Ziyang		0.749158	0.0726927	0.342774	0.198953	0.504263	0.0319296	0.313406	0.945371	0.385504	0.895008	0.990276
2015	Chengdu		0.194367	0.7827	0.55504	0.709424	0.507425	0.469852	0.173884	0.0698442	0.280511	0.961097	0.974716
2015	Zigong		0.611577	0.0755934	0.313265	0.167539	0.494449	0.0311368	0.251867	0.958112	0.242187	0.83595	0.0327391
2015	Panzhihua		0.948291	0.000466683	0.839063	0	0.702908	0.0202251	0.264854	0.95802	0.210213	0.858683	0.364344
2015	Luzhou		0.81551	0.152678	0.483018	0.256545	0.381847	0.0397218	0.278305	0.917324	0.216789	0.72674	0.849271
2015	Deyang		0.638953	0.13725	0.286196	0.217277	0.361975	0.0546368	0.245568	0.844363	0.24128	0.901805	0.980551
2015	Mianyang		0.898309	0.195284	0.331182	0.65445	0.507599	0.0616407	0.291945	0.906874	0.243774	0.988517	0.967909
2015	Guangyuan		0.952115	0.0703501	0.440067	0.507853	0.58454	0.0212614	0.396479	0.943355	0.259875	0.806656	0.883306
2015	Suining		0.621877	0.106541	0.279016	0.180628	0.348651	0.0265117	0.265296	0.878918	0.606828	0.734474	0.636305
2015	Neijiang		0.566653	0.133261	0.297484	0.201571	0.385672	0.0251326	0.211774	0.915307	0.133339	0.917741	0.711507
2015	Leshan		0.883421	0.108389	0.359648	0.455497	0.399462	0.0478082	0.359763	0.864803	0.219964	0.894774	0.903079
2015	Nanchong		0.699959	0.264673	0.334112	0.992147	0.324336	0.0870328	0.23319	0.914115	0.268492	0.957347	0.941005
2015	Meishan		0.764808	0.103997	0.341076	0.227749	0.326966	0.0240698	0.284104	0.952704	0.345139	0.914225	0.770178
2015	Yibin		0.824005	0.168838	0.531602	0.36911	0.391221	0.0365639	0.210643	0.899175	0.132205	0.456761	0.252512
2015	Guangan		0.698555	0.0957157	0.484655	0.342932	0.2138	0.0294883	0.263873	0.966453	0.474396	0.923834	0.894652
2015	Dazhou		0.825956	0.224191	0.397233	0.701571	0.180146	0.0439997	0.237165	0.953987	0.0294797	0.36419	0.891734
2015	Yaan		0.994357	0.0180725	0.344129	0.256545	0.653072	0.00590278	0.44554	0.955912	0.24831	0.991094	0.955916
2015	Bazhong		0.872937	0.101389	0.420093	0.395288	0.283197	0.0115245	0.337332	0.907241	0.0124722	0.68479	0.579254
2015	Ziyang		0.744528	0.133819	0.332658	0.342932	0.453314	0.0326495	0.266828	0.946013	0.319061	0.93063	0.976661
2014	Chengdu		0.208086	0.752329	0.40625	0.712042	0.488795	0.448065	0.108939	0.0912924	0.284139	0.943754	0.949433
2014	Zigong		0.615603	0.0767922	0.188164	0.167539	0.425925	0.0304001	0.177073	0.950321	0.246496	0.825873	0.0285251
2014	Panzhihua		0.94834	0.000704599	0.689663	0	0.646225	0.0200606	0.30103	0.934739	0.228581	0.972112	0.83987
2014	Luzhou		0.817589	0.152331	0.415757	0.253927	0.324917	0.0421523	0.217211	0.916774	0.215202	0.638153	0.703404
2014	Deyang		0.639235	0.138266	0.1812	0.217277	0.328209	0.0528359	0.190541	0.83813	0.236291	0.869932	0.941329
2014	Mianyang		0.89947	0.19522	0.24521	0.649215	0.475243	0.0599021	0.208677	0.893126	0.243321	0.988282	0.969854
2014	Guangyuan		0.954553	0.0707527	0.427849	0.507853	0.505183	0.0211136	0.332643	0.934097	0.26305	0.662526	0.782496
2014	Suining		0.622896	0.110293	0.178202	0.175393	0.278535	0.0247918	0.180776	0.894867	0.543787	0.584017	0.437925
2014	Neijiang		0.567606	0.137012	0.199764	0.201571	0.353584	0.0321239	0.147724	0.907608	0.115198	0.770565	0.778606
2014	Leshan		0.884018	0.109131	0.262553	0.455497	0.385647	0.0444173	0.26351	0.875527	0.268719	0.852121	0.882658
2014	Nanchong		0.701709	0.268388	0.248403	0.986911	0.251215	0.076866	0.166177	0.932631	0.263957	0.924068	0.909887
2014	Meishan		0.765983	0.104381	0.265264	0.227749	0.306577	0.0222957	0.198833	0.95967	0.27144	0.921256	0.435981
2014	Yibin		0.825096	0.168317	0.406992	0.36911	0.354772	0.0363622	0.155964	0.892026	0.0843573	0.385048	0.254457
2014	Guangan		0.700266	0.0956699	0.384873	0.342932	0.151763	0.0281185	0.175925	0.962603	0.458523	0.976096	0.966937
2014	Dazhou		0.827595	0.224987	0.295008	0.701571	0.143509	0.0416595	0.201498	0.960862	0.0201823	0.200609	0.0884927
2014	Yaan		0.994507	0.0188595	0.207279	0.256545	0.560834	0.00456777	0.443702	0.954354	0.242641	0.919147	0.970502
2014	Bazhong		0.873319	0.104079	0.342289	0.39267	0.229001	0.011354	0.224796	0.949496	0.0120186	0.869229	0.775365
2014	Ziyang		0.746535	0.135063	0.260257	0.342932	0.398337	0.0323861	0.170854	0.956737	0.290035	0.925943	0.959157
2013	Chengdu		0.215666	0.726826	0.397671	0.709424	0.459699	0.430012	0.0772368	0.148304	0.308403	0.936489	0.945867
2013	Zigong		0.616869	0.0780549	0.181487	0.167539	0.361509	0.0291373	0.174039	0.942621	0.183908	0.670494	0
2013	Panzhihua		0.947952	0.000905913	0.746916	0	0.606554	0.0205795	0.21783	0.943355	0.209759	0.9618	0.771151
2013	Luzhou		0.817832	0.153319	0.407453	0.253927	0.297891	0.0363311	0.173756	0.913841	0.211574	0.616592	0.702431
2013	Deyang		0.637833	0.139684	0.173237	0.217277	0.273703	0.0485822	0.161842	0.802291	0.243774	0.891962	0.932253
2013	Mianyang		0.901687	0.194442	0.234286	0.641361	0.424527	0.0579876	0.197644	0.901742	0.242414	0.988282	0.96953
2013	Guangyuan		0.955904	0.0712926	0.442314	0.507853	0.438237	0.0209637	0.251098	0.92374	0.259875	0.61753	0.751053
2013	Suining		0.624098	0.113733	0.166382	0.175393	0.195544	0.0235184	0.196165	0.904308	0.516802	0.540427	0.424311
2013	Neijiang		0.568436	0.140673	0.180836	0.201571	0.287972	0.0304749	0.120364	0.929148	0.113157	0.484415	0.540032
2013	Leshan		0.883615	0.1101	0.284528	0.455497	0.311465	0.0426272	0.21976	0.825023	0.281191	0.858917	0.871961
2013	Nanchong		0.702893	0.272241	0.274182	0.984293	0.180687	0.0740361	0.160794	0.881577	0.250577	0.922662	0.908266
2013	Meishan		0.76723	0.104821	0.281299	0.227749	0.241518	0.0202366	0.162143	0.980477	0.31702	0.93813	0.856402
2013	Yibin		0.825061	0.168719	0.337421	0.36911	0.310449	0.0347027	0.10708	0.875069	0.132885	0.833372	0.89141
2013	Guangan		0.700724	0.0962007	0.320291	0.342932	0.102671	0.0258885	0.137798	0.94473	0.236291	0.990391	0.983793
2013	Dazhou		0.828675	0.225591	0.275051	0.698953	0.13665	0.0399691	0.162333	0.946196	0.0256247	0.255214	0.130632
2013	Yaan		0.99494	0.0191431	0.272501	0.256545	0.462523	0.00346326	0.603341	0.963428	0.208852	0.904851	0.982496
2013	Bazhong		0.873495	0.107364	0.291385	0.39267	0.167916	0.0116812	0.207765	0.904491	0.0138328	0.815796	0.814911
2013	Ziyang		0.744098	0.136537	0.238682	0.342932	0.340939	0.0311139	0.165733	0.934555	0.274388	0.742676	0.83436
2012	Chengdu		0.214592	0.701003	0.342396	0.709424	0.41103	0.416863	0.0273506	0.495784	0.317247	0.928521	0.943598
2012	Zigong		0.578339	0.078485	0.174437	0.167539	0.312259	0.0271	0.140821	0.949588	0.163726	0.470823	0.19222
2012	Panzhihua		0.94156	0.00102487	0.71377	0	0.532201	0.0204952	0.192515	0.988268	0.194793	0.919147	0.780227
2012	Luzhou		0.812651	0.155058	0.334857	0.253927	0.246325	0.0321233	0.129727	0.979377	0.207265	0.606515	0.702431
2012	Deyang		0.643219	0.142366	0.164159	0.217277	0.237203	0.044495	0.107467	0.928323	0.238105	0.789548	0.953647
2012	Mianyang		0.900957	0.194067	0.242307	0.641361	0.344523	0.0532801	0.119273	0.90275	0.295477	0.980783	0.968233
2012	Guangyuan		0.954368	0.0721436	0.430006	0.507853	0.364891	0.0201286	0.213633	0.969753	0.255566	0.709866	0.826904
2012	Suining		0.596238	0.117229	0.209479	0.175393	0.158647	0.0200354	0.102264	0.929698	0.243321	0.518631	0.337115
2012	Neijiang		0.53112	0.145129	0.161613	0.201571	0.231208	0.0292387	0.0758267	0.949588	0.106127	0.626201	0.919611
2012	Leshan		0.887708	0.110759	0.233042	0.455497	0.24794	0.0415004	0.173958	0.895967	0.274161	0.806187	0.775041
2012	Nanchong		0.68914	0.275873	0.30276	0.984293	0.125779	0.0684862	0.107926	0.959303	0.241734	0.913522	0.902431
2012	Meishan		0.762335	0.105626	0.207186	0.227749	0.154629	0.0184232	0.102791	0.989551	0.30931	0.97258	0.892707
2012	Yibin		0.820668	0.169653	0.306185	0.36911	0.23074	0.0345693	0.0633697	0.91989	0.123134	0.841106	0.869044
2012	Guangan		0.681158	0.0971157	0.282469	0.34555	0.0565022	0.0250585	0.082787	1	0.179599	0.983829	0.791572
2012	Dazhou		0.820511	0.226094	0.225936	0.698953	0.0888977	0.0388107	0.131722	0.992209	0.0378701	0	0.130632
2012	Yaan		0.995108	0.0195366	0.232923	0.253927	0.362745	0.00144192	0.221427	0.981577	0.200462	0.554722	0.972123
2012	Bazhong		0.869404	0.11032	0.382188	0.376963	0.103316	0.0109735	0.146056	0.981943	0.0034015	0.716194	0.800324
2012	Ziyang		0.744414	0.139035	0.199276	0.342932	0.290663	0.029961	0.110728	0.984143	0.269626	0.65948	0.803241
2011	Chengdu		0.22104	0.671602	0.184257	0.709424	0.327433	0.378876	0	0.550871	0.288674	0.896414	0.940681
2011	Zigong		0.583616	0.0796838	0.0230509	0.167539	0.184315	0.026579	0.174108	0.961412	0.164179	0.578158	0.502431
2011	Panzhihua		0.942696	0.00175692	0.516158	0	0.471302	0.018586	0.14443	0.987259	0.154202	0.658308	0.717342
2011	Luzhou		0.814157	0.156732	0.160844	0.253927	0.0786674	0.027676	0.113475	0.970302	0.173477	0.565971	0.66872
2011	Deyang		0.635917	0.145724	0.0525601	0.217277	0.181835	0.0414035	0.112833	0.944271	0.258061	0.711273	1
2011	Mianyang		0.901687	0.194735	0.10082	0.651832	0.237836	0.0462155	0.110903	0.893676	0.330626	0.980783	0.968233
2011	Guangyuan		0.956175	0.0728299	0.201028	0.507853	0.265243	0.019633	0.23897	0.951237	0.21951	0.605343	0.759806
2011	Suining		0.597337	0.119745	0.0539752	0.175393	0.0699566	0.0188033	0.112568	0.921632	0.207492	0.515585	0.381199
2011	Neijiang		0.532421	0.150253	0	0.201571	0.0964712	0.0273311	0.0995541	0.965536	0.0893462	0.47551	0.354943
2011	Leshan		0.888322	0.111327	0.0723334	0.455497	0.204632	0.0384583	0.185964	0.914757	0.258514	0.788845	0.730632
2011	Nanchong		0.690044	0.278262	0.129934	0.986911	0.0636646	0.0639374	0.107802	0.955637	0.220191	0.898055	0.902431
2011	Meishan		0.763171	0.106751	0.0610086	0.227749	0.0660332	0.0161509	0.107379	0.984693	0.296611	0.91821	0.925122
2011	Yibin		0.820668	0.173588	0.148273	0.36911	0.134541	0.0338939	0.0213559	0.871861	0.146491	0.91821	0.848947
2011	Guangan		0.681929	0.100318	0.149878	0.34555	0.00319711	0.0245465	0.0985235	0.971036	0.162592	0.512304	0.294003
2011	Dazhou		0.820832	0.231109	0.0817927	0.698953	0.00561048	0.0387054	0.155298	0.989184	0.0510226	0.639325	0.518639
2011	Yaan		0.995561	0.0202687	0.0622438	0.225131	0.306604	0	0.195201	0.98011	0.176425	0.388563	0.975041
2011	Bazhong		0.870103	0.113349	0.0894511	0.376963	0	0.0120925	0.230798	0.993767	0.00362827	0.658308	0.623663
2011	Ziyang		0.740655	0.144699	0.0763994	0.342932	0.152604	0.0228573	0.122204	0.97516	0.250577	0.592219	0.702107
	Step2 Weighted normalization	wj(FAHP-EM)	0.0495636	0.199171	0.0747686	0.0947324	0.0883224	0.234787	0.08155	0.0370468	0.0785085	0.0250772	0.0364729
2021	Chengdu	zij	0	0.199171	0.0464641	0.0724133	0.0541368	0.234787	0.0261806	0	0.0255926	0.0248876	0.0359013
2021	Zigong		0.0327897	0.0132371	0.0430507	0.0136395	0.0758848	0.0309682	0.0382083	0.0330772	0.0285693	0.0237815	0.0317378
2021	Panzhihua		0.0470906	0.000253333	0.0668099	0.00421584	0.067142	0.0101898	0.0606764	0.0346528	0.0292358	0.0242859	0.0364729
2021	Luzhou		0.0404965	0.0311345	0.0565395	0.0203352	0.0616683	0.0560838	0.0381291	0.0308497	0.0214246	0.0238636	0.0338635
2021	Deyang		0.0319967	0.0269864	0.0307292	0.0183513	0.0573847	0.041349	0.0346841	0.0347445	0.0471908	0.0249794	0.0364192
2021	Mianyang		0.044327	0.040229	0.0393345	0.0607577	0.0659011	0.0583514	0.0300689	0.0271043	0.031522	0.0249763	0.0360912
2021	Guangyuan		0.0479525	0.0120288	0.0577773	0.0381906	0.0792532	0.0291995	0.0471143	0.0332572	0.0286244	0.0248984	0.0363247
2021	Suining		0.0342425	0.017994	0.0443981	0.0198393	0.0535005	0.0335637	0.0333271	0.0334338	0.0451627	0.0235607	0.0364729
2021	Neijiang		0.0323138	0.022472	0.0378598	0.0188473	0.0651915	0.0409254	0.0343405	0.0339228	0.0264404	0.0250689	0.0361182
2021	Leshan		0.0440939	0.0208134	0.039249	0.0386865	0.0630871	0.0376701	0.0390009	0.0321876	0.0278939	0.023406	0.0356113
2021	Nanchong		0.0369958	0.047778	0.0484545	0.0947324	0.0644174	0.073492	0.041583	0.0307818	0.0247253	0.024304	0.0356951
2021	Meishan		0.0381179	0.0202667	0.0393948	0.0220712	0.0483448	0.0345335	0.0298918	0.033736	0.0304814	0.0233516	0.0358721
2021	Yibin		0.0405303	0.0355596	0.0639369	0.0352147	0.0580793	0.0593072	0.0329433	0.0301468	0.0214036	0.0217785	0.0320423
2021	Guangan		0.0346135	0.0200206	0.0586327	0.0334787	0.0436624	0.0457464	0.0372252	0.032303	0.0471153	0.024956	0.0337631
2021	Dazhou		0.0413643	0.0439853	0.0404108	0.0458783	0.0559177	0.0679513	0.0357562	0.0310025	0.0226294	0.0244887	0.0340171
2021	Yaan		0.0495597	0.00318763	0.045763	0.0243031	0.0848955	0.0147901	0.0422703	0.034045	0.0785085	0.0245948	0.0355024
2021	Bazhong		0.0451681	0.0168567	0.0586616	0.0349667	0.0652724	0.036075	0.0426854	0.0345204	0.0304727	0.0249362	0.0364729
2021	Ziyang	zij	0.0387206	0.0127778	0.0337082	0.0193433	0.0766036	0.0299116	0.039639	0.0353965	0.0435061	0.0250772	0.0363796
2020	Chengdu		0.000621264	0.196838	0.0417578	0.0724133	0.0511148	0.229925	0.0260001	0.0221092	0.0292801	0.0246945	0.036052
2020	Zigong		0.0326165	0.0134759	0.0473533	0.0136395	0.0768684	0.0314965	0.0348854	0.0345645	0.0286213	0.0234467	0.0305592
2020	Panzhihua		0.0470914	6.56115e-05	0.0683999	0.00421584	0.0657632	0.0101477	0.0368123	0.036062	0.0268643	0.0236012	0.0364367
2020	Luzhou		0.0404989	0.0312092	0.0565923	0.0203352	0.0606003	0.056408	0.0381406	0.0308327	0.0203353	0.0234729	0.0338502
2020	Deyang		0.0320074	0.0272488	0.0292905	0.0176073	0.0546219	0.0415009	0.0365681	0.0343472	0.0443178	0.024819	0.036317
2020	Mianyang		0.0443326	0.0402071	0.0401666	0.0607577	0.063187	0.0587585	0.0309537	0.0335153	0.030649	0.024971	0.035363
2020	Guangyuan		0.0479154	0.0123896	0.0553607	0.0376946	0.0883224	0.0292212	0.0460147	0.0335866	0.025091	0.0245081	0.0357732
2020	Suining		0.0340138	0.0185936	0.0431106	0.0198393	0.0600143	0.0346905	0.0340644	0.0322453	0.0438101	0.023628	0.0364729
2020	Neijiang		0.0320432	0.0232666	0.0426475	0.0188473	0.0619151	0.0408603	0.03551	0.0345985	0.0234732	0.024805	0.0355103
2020	Leshan		0.0440817	0.0209775	0.0369483	0.0386865	0.0610908	0.0374889	0.0402421	0.0330569	0.0218651	0.0233842	0.0350993
2020	Nanchong		0.0368443	0.0486947	0.0478942	0.0947324	0.060379	0.0746992	0.0466408	0.0360281	0.0246098	0.0242936	0.0348965
2020	Meishan		0.0381341	0.0204344	0.0378583	0.0220712	0.0458137	0.0342783	0.0313186	0.0360485	0.0269649	0.0230164	0.035037
2020	Yibin		0.0405705	0.035104	0.0595618	0.0352147	0.0577	0.0593302	0.0336631	0.0304762	0.0211081	0.0204653	0.0312308
2020	Guangan		0.0345513	0.0201081	0.0584293	0.0334787	0.0450987	0.0470186	0.0377603	0.0360077	0.0500746	0.0242805	0.0336462
2020	Dazhou		0.0413229	0.0441821	0.040289	0.0458783	0.0518141	0.068389	0.0366095	0.0349686	0.0205619	0.023495	0.0317529
2020	Yaan		0.0495636	0.00328058	0.0435343	0.0243031	0.0783724	0.0151295	0.0376538	0.0344966	0.0575678	0.0238477	0.0344942
2020	Bazhong	zij	0.0450491	0.0176003	0.0562253	0.0391825	0.063314	0.0365599	0.0415039	0.0344593	0.0344775	0.0234137	0.0364729
2020	Ziyang		0.0385641	0.013598	0.0326469	0.0193433	0.0704202	0.0299447	0.0422278	0.0353014	0.039976	0.0250772	0.0364729
2019	Chengdu		0.0115133	0.190388	0.0484827	0.0813409	0.0506619	0.219133	0.0306902	0.0220141	0.0242411	0.0243867	0.0362471
2019	Zigong		0.0290694	0.0138987	0.0378343	0.0116556	0.0755586	0.0318397	0.0264793	0.0347208	0.0274926	0.0205126	0.0248838
2019	Panzhihua		0.0470914	0	0.0676721	0.00371986	0.0663921	0.010246	0.0339547	0.036113	0.0222865	0.0250171	0.036421
2019	Luzhou		0.0402839	0.0309559	0.0518961	0.0223192	0.0607423	0.0568176	0.0357328	0.0310229	0.0144535	0.0154525	0.0296834
2019	Deyang		0.0313625	0.0271723	0.026285	0.0173593	0.0542736	0.0418454	0.0281066	0.0343472	0.040694	0.0249496	0.0354643
2019	Mianyang		0.0443326	0.0398535	0.0336564	0.0577818	0.0627782	0.0592523	0.0347071	0.0340518	0.0295388	0.0250359	0.0364146
2019	Guangyuan		0.0470914	0.0126448	0.0408817	0.0409185	0.0851699	0.0298478	0.0317285	0.0333251	0.0220305	0.0243907	0.0318911
2019	Suining		0.0315058	0.0190401	0.0326345	0.0185993	0.0530678	0.0388045	0.0246639	0.0324898	0.0378924	0.0210258	0.035725
2019	Neijiang		0.0283529	0.023735	0.0309346	0.0190953	0.0599966	0.0422384	0.025105	0.0345578	0.0226573	0.024126	0.033247
2019	Leshan		0.0437593	0.0209538	0.0333623	0.0431504	0.0588553	0.0381793	0.0398441	0.0336104	0.0197858	0.0212603	0.0234236
2019	Nanchong		0.0344796	0.0494219	0.0370208	0.0942365	0.0552254	0.0750016	0.0350581	0.0360009	0.0240978	0.0242377	0.0347839
2019	Meishan		0.037955	0.0203706	0.0354281	0.0215752	0.0439832	0.0346203	0.0282271	0.0360994	0.0269492	0.0235549	0.0354041
2019	Yibin		0.0406063	0.0343932	0.0532372	0.0352147	0.0556143	0.0601201	0.0316423	0.0309651	0.0193587	0.0216543	0.0220667
2019	Guangan		0.0345871	0.0197746	0.0568312	0.0332308	0.042072	0.047344	0.0381365	0.0359466	0.0473065	0.0224129	0.0278407
2019	Dazhou		0.0405705	0.0442477	0.0342147	0.0637336	0.0425131	0.0688841	0.0247204	0.0348973	0.0204693	0.0166429	0.0269372
2019	Yaan	zij	0.0493128	0.00330427	0.0354366	0.0243031	0.0727322	0.0151499	0.030967	0.0342759	0.047789	0.0212526	0.0276953
2019	Bazhong		0.0432935	0.0180924	0.0396489	0.0347187	0.0610042	0.0376076	0.0286383	0.0346121	0.0280722	0.0233409	0.0195943
2019	Ziyang		0.0373459	0.0136873	0.0250493	0.0193433	0.0671455	0.0319252	0.0271273	0.0352403	0.0332654	0.0250772	0.0336197
2018	Chengdu		0.0121582	0.183896	0.0441916	0.0813409	0.0498537	0.210716	0.0811341	0.0171957	0.0212753	0.022605	0.0352228
2018	Zigong		0.0290694	0.0143307	0.0319874	0.0158714	0.0655378	0.0321804	0.08155	0.0365952	0.0224192	0.0180087	0.0187186
2018	Panzhihua		0.0469839	4.73861e-05	0.0603234	0.00396785	0.0654322	0.010551	0.0283243	0.0361945	0.0196395	0.0233304	0.0364549
2018	Luzhou		0.0403197	0.0307755	0.0459615	0.0245511	0.0534782	0.0568852	0.0305599	0.0312741	0.0147171	0.0150373	0.0294656
2018	Deyang		0.03147	0.0272507	0.022585	0.0205832	0.0468925	0.0415468	0.030383	0.0338922	0.0239101	0.0229647	0.0334016
2018	Mianyang		0.0443684	0.0395893	0.0305784	0.0612537	0.0590492	0.0592715	0.0282995	0.0340756	0.0283139	0.0250269	0.0364138
2018	Guangyuan		0.0470914	0.0130057	0.0387781	0.0481102	0.0743587	0.0308405	0.0329975	0.0339228	0.0210208	0.0245503	0.0270201
2018	Suining		0.0313983	0.0194684	0.0325994	0.0176073	0.046622	0.0387394	0.0259946	0.0322487	0.0438904	0.0249045	0.0360819
2018	Neijiang		0.0283529	0.0243528	0.0254257	0.0190953	0.0519225	0.0428484	0.0237362	0.0339839	0.0134376	0.022238	0.0342497
2018	Leshan		0.0437593	0.0210558	0.032733	0.0431504	0.0538137	0.03791	0.0316967	0.0328429	0.0202524	0.0211182	0.0324543
2018	Nanchong		0.0344796	0.0499413	0.0319894	0.0942365	0.0497165	0.0759498	0.0278138	0.0351656	0.0229589	0.0242193	0.0347469
2018	Meishan		0.0379908	0.0203924	0.0287889	0.0215752	0.0429229	0.0344263	0.0240548	0.0359568	0.027539	0.0232354	0.0339027
2018	Yibin		0.040678	0.0341362	0.0496237	0.0349667	0.0515459	0.0604582	0.0272629	0.0319159	0.0188559	0.020651	0.0208723
2018	Guangan		0.0346587	0.0195814	0.0520479	0.0334787	0.0368841	0.0486163	0.0348538	0.0353014	0.0412919	0.0243025	0.0354551
2018	Dazhou	zij	0.0406063	0.0443826	0.0315288	0.0664615	0.0356842	0.0743036	0.0225982	0.0338684	0.0186219	0.0141241	0.0208421
2018	Yaan		0.0493128	0.00341727	0.0307706	0.0243031	0.0646604	0.0153107	0.0244264	0.0341129	0.0237606	0.0243963	0.0355312
2018	Bazhong		0.0432935	0.0185571	0.0379119	0.0386865	0.0552016	0.0377824	0.025732	0.034388	0.00376859	0.0173139	0.0181452
2018	Ziyang		0.0373101	0.0139151	0.0288237	0.0188473	0.0600256	0.0331247	0.0280015	0.035461	0.0328875	0.0250064	0.0339801
2017	Chengdu		0.0128748	0.177477	0.0416509	0.0813409	0.0472308	0.195698	0.024876	0.00971841	0.0210255	0.0213865	0.0325832
2017	Zigong		0.0292486	0.0146551	0.0297792	0.0158714	0.0552	0.0334775	0.022278	0.0357836	0.0220759	0.0174841	0.0149557
2017	Panzhihua		0.0469839	4.3741e-05	0.0592105	0.00371986	0.0614158	0.00475366	0.0337675	0.0358413	0.0173937	0.0201993	0.0320394
2017	Luzhou		0.0403197	0.0305786	0.043368	0.0245511	0.0464276	0.0565582	0.0263444	0.0319499	0.0146698	0.0177368	0.0310108
2017	Deyang		0.0315416	0.0272434	0.0210246	0.0205832	0.0410032	0.0418857	0.0240732	0.0320348	0.0223607	0.024801	0.0340019
2017	Mianyang		0.0444042	0.0392703	0.0301301	0.0615017	0.0540222	0.0263064	0.0274655	0.0343778	0.0285028	0.0248187	0.0362128
2017	Guangyuan		0.0471272	0.0133119	0.0410745	0.0481102	0.0685608	0.0311551	0.0296195	0.0340314	0.0197437	0.0231496	0.0342029
2017	Suining		0.0311833	0.0199404	0.0278437	0.0171114	0.042827	0.0389826	0.0208961	0.0321672	0.0302475	0.0249362	0.0361891
2017	Neijiang		0.0279946	0.0250855	0.0221122	0.0190953	0.0446372	0.0442188	0.0278281	0.0333014	0.0122129	0.0239195	0.0336118
2017	Leshan		0.0437593	0.0211215	0.0311554	0.0431504	0.0472315	0.0378204	0.0298607	0.0300823	0.0212925	0.0203991	0.0333517
2017	Nanchong		0.0345513	0.050643	0.0303451	0.0942365	0.0455417	0.0791601	0.0257618	0.0339431	0.0220225	0.0241722	0.0346522
2017	Meishan		0.0380267	0.0203268	0.03434	0.0215752	0.0408443	0.0344248	0.0231706	0.0357564	0.0281467	0.0227735	0.0345931
2017	Yibin		0.0407138	0.0338064	0.0434334	0.0349667	0.0486087	0.0608464	0.0229351	0.032208	0.0144561	0.0129001	0.0097064
2017	Guangan	zij	0.0345871	0.0194064	0.0513674	0.0334787	0.0312464	0.0386325	0.031387	0.0340518	0.0412142	0.025042	0.036201
2017	Dazhou		0.040678	0.0445284	0.0353209	0.0664615	0.0287787	0.0676694	0.0203325	0.035444	0	0.00292088	0.0303842
2017	Yaan		0.0493128	0.00348288	0.0269466	0.0243031	0.0643494	0.0154752	0.0220376	0.0341944	0.0221649	0.0250537	0.0364256
2017	Bazhong		0.0432935	0.0191312	0.0747686	0.0386865	0.0426474	0.0427566	0.0245862	0.0344593	0.00334699	0.0195764	0.0232315
2017	Ziyang		0.0370235	0.0142286	0.0327044	0.0188473	0.052747	0.0338372	0.0264238	0.0347989	0.0255297	0.0250772	0.0364729
2016	Chengdu		0.0131972	0.171838	0.036574	0.0813409	0.0458189	0.171571	0.0290177	0.00860124	0.0207228	0.0221446	0.0305024
2016	Zigong		0.030216	0.0146332	0.0230481	0.0158714	0.0498108	0.0336282	0.0219572	0.0354576	0.021435	0.0153625	0.00939901
2016	Panzhihua		0.0469839	8.56595e-05	0.0569347	0	0.0599195	0.00476302	0.0410216	0.0355493	0.0180346	0.0228557	0.0170364
2016	Luzhou		0.0403555	0.0305057	0.0412512	0.0243031	0.0392177	0.056089	0.0226962	0.0338005	0.0160406	0.0184832	0.0310699
2016	Deyang		0.0316133	0.02734	0.0192319	0.0205832	0.0362125	0.0133646	0.0235403	0.0308157	0.0169308	0.0246717	0.0289655
2016	Mianyang		0.04444	0.0390079	0.0260531	0.0619977	0.0481015	0.0154944	0.02424	0.0337801	0.0203134	0.0247834	0.0360709
2016	Guangyuan		0.047163	0.0136144	0.0360705	0.0481102	0.0603715	0.00503331	0.0311716	0.0340382	0.0199039	0.0221094	0.0342975
2016	Suining		0.0307534	0.0207114	0.0222415	0.0171114	0.0356438	0.0380603	0.0160895	0.0318616	0.0495283	0.0245718	0.0354561
2016	Neijiang		0.0280304	0.0257853	0.0204011	0.0190953	0.0367871	0.00616661	0.0237993	0.0337835	0.0109845	0.0239077	0.0286345
2016	Leshan		0.0437593	0.0212727	0.0269001	0.0431504	0.0401605	0.0375189	0.0306112	0.0320246	0.0158982	0.0224737	0.0330443
2016	Nanchong		0.0345871	0.0516399	0.0258571	0.0939885	0.0365197	0.024687	0.0256107	0.0336681	0.0212391	0.0240958	0.0344985
2016	Meishan		0.0379192	0.02052	0.0308731	0.0215752	0.0305551	0.0358277	0.0260385	0.0355731	0.0267937	0.0225678	0.032867
2016	Yibin	zij	0.0407855	0.0336569	0.037932	0.0349667	0.0420657	0.0607275	0.0275198	0.0330535	0.0136906	0.0122066	0.0139862
2016	Guangan		0.0345154	0.0193973	0.0429839	0.0324868	0.0230306	0.00749899	0.0232629	0.0352131	0.0353748	0.0206754	0.0312709
2016	Dazhou		0.0408571	0.0445557	0.0330814	0.0664615	0.0191258	0.0108556	0.017188	0.0351214	0.00302653	0.0060357	0.0310226
2016	Yaan		0.0493128	0.00362322	0.0248043	0.0243031	0.059395	0.00162591	0.0290154	0.0350637	0.0200107	0.0242839	0.0358936
2016	Bazhong		0.0433293	0.019811	0.0357316	0.0374466	0.0313537	0.0426973	0.0235519	0.0335594	0.00267047	0.0194177	0.0194364
2016	Ziyang		0.0371309	0.0144783	0.0256287	0.0188473	0.0445377	0.00749663	0.0255583	0.035023	0.0302653	0.0224443	0.0361182
2015	Chengdu		0.00963351	0.155891	0.0414995	0.0672055	0.044817	0.110315	0.0141802	0.0025875	0.0220225	0.0241017	0.0355507
2015	Zigong		0.0303119	0.015056	0.0234224	0.0158714	0.0436709	0.0073105	0.0205397	0.035495	0.0190137	0.0209633	0.00119409
2015	Panzhihua		0.0470007	9.29497e-05	0.0627356	0	0.0620825	0.00474859	0.0215988	0.0354916	0.0165035	0.0215334	0.0132887
2015	Luzhou		0.0404196	0.0304091	0.0361145	0.0243031	0.0337256	0.00932614	0.0226957	0.0339839	0.0170198	0.0182246	0.0309753
2015	Deyang		0.0316688	0.0273363	0.0213985	0.0205832	0.0319704	0.012828	0.0200261	0.0312809	0.0189425	0.0226148	0.0357635
2015	Mianyang		0.0445234	0.0388949	0.024762	0.0619977	0.0448323	0.0144724	0.0238081	0.0335968	0.0191384	0.0247893	0.0353024
2015	Guangyuan		0.0471902	0.0140117	0.0329032	0.0481102	0.0516279	0.00499189	0.0323329	0.0349483	0.0204024	0.0202287	0.0322167
2015	Suining		0.0308224	0.0212199	0.0208617	0.0171114	0.0307937	0.0062246	0.0216349	0.0325611	0.0476412	0.0184186	0.0232079
2015	Neijiang		0.0280853	0.0265417	0.0222425	0.0190953	0.0340634	0.0059008	0.0172701	0.0339092	0.0104682	0.0230144	0.0259507
2015	Leshan		0.0437855	0.021588	0.0268903	0.0431504	0.0352815	0.0112247	0.0293387	0.0320382	0.017269	0.0224385	0.0329379
2015	Nanchong		0.0346925	0.0527152	0.0249811	0.0939885	0.0286462	0.0204341	0.0190167	0.033865	0.0210789	0.0240076	0.0343212
2015	Meishan	zij	0.0379066	0.0207132	0.0255018	0.0215752	0.0288784	0.00565126	0.0231687	0.0352946	0.0270964	0.0229263	0.0280906
2015	Yibin		0.0408406	0.0336277	0.0397471	0.0349667	0.0345536	0.00858471	0.017178	0.0333115	0.0103792	0.0114543	0.00920984
2015	Guangan		0.0346229	0.0190638	0.0362369	0.0324868	0.0188833	0.00692347	0.0215189	0.035804	0.0372441	0.0231672	0.0326305
2015	Dazhou		0.0409373	0.0446523	0.0297005	0.0664615	0.0159109	0.0103305	0.0193409	0.0353422	0.00231441	0.00913289	0.0325241
2015	Yaan		0.0492839	0.00359952	0.02573	0.0243031	0.0576808	0.00138589	0.0363338	0.0354135	0.0194944	0.0248539	0.034865
2015	Bazhong		0.0432659	0.0201938	0.0314098	0.0374466	0.0250126	0.00270579	0.0275094	0.0336104	0.000979172	0.0171727	0.0211271
2015	Ziyang		0.0369015	0.0266529	0.0248724	0.0324868	0.0400378	0.00766567	0.0217598	0.0350467	0.025049	0.0233377	0.0356216
2014	Chengdu		0.0103135	0.149842	0.0303747	0.0674535	0.0431715	0.1052	0.00888397	0.00338209	0.0223073	0.0236668	0.0346285
2014	Zigong		0.0305115	0.0152948	0.0140687	0.0158714	0.0376187	0.00713754	0.0144403	0.0352063	0.019352	0.0207106	0.00104039
2014	Panzhihua		0.0470031	0.000140336	0.0515651	0	0.0570761	0.00470996	0.024549	0.0346291	0.0179455	0.0243779	0.0306325
2014	Luzhou		0.0405227	0.0303399	0.0310856	0.0240551	0.0286975	0.0098968	0.0177136	0.0339635	0.0168952	0.0160031	0.0256552
2014	Deyang		0.0316828	0.0275386	0.0135481	0.0205832	0.0289882	0.0124051	0.0155386	0.03105	0.0185509	0.0218155	0.034333
2014	Mianyang		0.0445809	0.0388821	0.018334	0.0615017	0.0419746	0.0140642	0.0170176	0.0330874	0.0191027	0.0247834	0.0353734
2014	Guangyuan		0.047311	0.0140919	0.0319897	0.0481102	0.044619	0.00495718	0.0271271	0.0346053	0.0206516	0.0166143	0.0285399
2014	Suining		0.0308729	0.0219671	0.0133239	0.0166154	0.0246009	0.00582079	0.0147423	0.0331519	0.0426919	0.0146455	0.0159724
2014	Neijiang		0.0281326	0.0272889	0.014936	0.0190953	0.0312293	0.00754225	0.0120469	0.0336239	0.00904399	0.0193236	0.028398
2014	Leshan		0.0438151	0.0217356	0.0196307	0.0431504	0.0340612	0.0104286	0.0214892	0.0324355	0.0210967	0.0213688	0.0321931
2014	Nanchong	zij	0.0347792	0.0534552	0.0185727	0.0934925	0.0221879	0.0180471	0.0135517	0.034551	0.0207228	0.0231731	0.0331862
2014	Meishan		0.0379648	0.0207897	0.0198334	0.0215752	0.0270776	0.00523474	0.0162148	0.0355527	0.0213103	0.0231026	0.0159015
2014	Yibin		0.0408947	0.0335239	0.0304302	0.0349667	0.0313343	0.00853736	0.0127189	0.0330467	0.00662276	0.00965595	0.00928078
2014	Guangan		0.0347077	0.0190547	0.0287764	0.0324868	0.0134041	0.00660184	0.0143467	0.0356614	0.0359979	0.0244778	0.035267
2014	Dazhou		0.0410186	0.0448109	0.0220573	0.0664615	0.0126751	0.00978108	0.0164321	0.0355968	0.00158448	0.00503073	0.00322758
2014	Yaan		0.0492913	0.00375626	0.0154979	0.0243031	0.0495342	0.00107245	0.0361839	0.0353557	0.0190493	0.0230497	0.035397
2014	Bazhong		0.0432848	0.0207296	0.0255925	0.0371986	0.0202259	0.00266577	0.0183321	0.0351758	0.000943565	0.0217979	0.0282798
2014	Ziyang		0.0370009	0.0269007	0.019459	0.0324868	0.0351821	0.00760383	0.0139331	0.035444	0.0227702	0.0232201	0.0349832
2013	Chengdu		0.0106892	0.144763	0.0297333	0.0672055	0.0406017	0.100961	0.00629866	0.0054942	0.0242122	0.0234846	0.0344985
2013	Zigong		0.0305742	0.0155463	0.0135695	0.0158714	0.0319293	0.00684104	0.0141928	0.0349211	0.0144383	0.0168142	0
2013	Panzhihua		0.0469839	0.000180432	0.0558458	0	0.0535723	0.00483178	0.017764	0.0349483	0.0164679	0.0241193	0.0281261
2013	Luzhou		0.0405347	0.0305367	0.0304647	0.0240551	0.0263105	0.00853006	0.0141698	0.0338549	0.0166103	0.0154624	0.0256197
2013	Deyang		0.0316133	0.0278211	0.0129527	0.0205832	0.0241741	0.0114064	0.0131982	0.0297223	0.0191384	0.0223679	0.0340019
2013	Mianyang		0.0446908	0.0387272	0.0175172	0.0607577	0.0374952	0.0136147	0.0161179	0.0334066	0.0190315	0.0247834	0.0353615
2013	Guangyuan		0.047378	0.0141994	0.0330712	0.0481102	0.0387061	0.00492198	0.0204771	0.0342216	0.0204024	0.015486	0.0273931
2013	Suining		0.0309325	0.0226524	0.0124402	0.0166154	0.0172709	0.0055218	0.0159972	0.0335017	0.0405733	0.0135524	0.0154758
2013	Neijiang		0.0281737	0.028018	0.0135208	0.0190953	0.0254343	0.00715509	0.00981569	0.0344219	0.00888376	0.0121478	0.0196965
2013	Leshan	zij	0.0437951	0.0219288	0.0212738	0.0431504	0.0275094	0.0100083	0.0179214	0.0305644	0.0220759	0.0215393	0.0318029
2013	Nanchong		0.0348379	0.0542225	0.0205002	0.0932445	0.0159587	0.0173827	0.0131128	0.0326596	0.0196724	0.0231378	0.0331271
2013	Meishan		0.0380267	0.0208772	0.0210324	0.0215752	0.0213314	0.00475128	0.0132227	0.0363235	0.0248888	0.0235257	0.0312354
2013	Yibin		0.040893	0.033604	0.0252285	0.0349667	0.0274196	0.00814773	0.00873236	0.0324185	0.0104326	0.0208987	0.0325123
2013	Guangan		0.0347304	0.0191604	0.0239477	0.0324868	0.00906811	0.00607827	0.0112374	0.0349992	0.0185509	0.0248363	0.0358817
2013	Dazhou		0.0410721	0.0449312	0.0205652	0.0662135	0.0120693	0.00938421	0.0132383	0.0350535	0.00201175	0.00640008	0.00476453
2013	Yaan		0.0493128	0.00381276	0.0203745	0.0243031	0.0408511	0.000813127	0.0492025	0.0356919	0.0163967	0.0226912	0.0358345
2013	Bazhong		0.0432935	0.0213839	0.0217864	0.0371986	0.0148307	0.00274259	0.0169432	0.0335085	0.00108599	0.0204579	0.0297221
2013	Ziyang		0.0368801	0.0271942	0.0178459	0.0324868	0.0301125	0.00730511	0.0135155	0.0346223	0.0215418	0.0186243	0.0304315
2012	Chengdu		0.010636	0.13962	0.0256004	0.0672055	0.0363032	0.0978739	0.00223044	0.0183672	0.0249066	0.0232848	0.0344157
2012	Zigong		0.0286646	0.015632	0.0130424	0.0158714	0.0275795	0.00636271	0.011484	0.0351792	0.0128539	0.0118069	0.00701083
2012	Panzhihua		0.0466671	0.000204125	0.0533676	0	0.0470053	0.00481199	0.0156996	0.0366121	0.0152929	0.0230497	0.0284571
2012	Luzhou		0.0402779	0.030883	0.0250368	0.0240551	0.021756	0.00754211	0.0105792	0.0362828	0.0162721	0.0152097	0.0256197
2012	Deyang		0.0318802	0.0283551	0.012274	0.0205832	0.0209504	0.0104468	0.00876395	0.0343914	0.0186933	0.0197997	0.0347822
2012	Mianyang		0.0446547	0.0386525	0.018117	0.0607577	0.0304291	0.0125094	0.00972674	0.033444	0.0231975	0.0245953	0.0353143
2012	Guangyuan		0.0473019	0.0143689	0.0321509	0.0481102	0.032228	0.00472591	0.0174218	0.0359262	0.0200641	0.0178015	0.0301596
2012	Suining		0.0295517	0.0233486	0.0156625	0.0166154	0.0140121	0.00470404	0.00833961	0.0344423	0.0191027	0.0130058	0.0122956
2012	Neijiang	zij	0.0263242	0.0289055	0.0120836	0.0190953	0.0204209	0.00686486	0.00618367	0.0351792	0.00833186	0.0157034	0.0335409
2012	Leshan		0.043998	0.0220601	0.0174242	0.0431504	0.0218987	0.00974374	0.0141863	0.0331927	0.021524	0.020217	0.028268
2012	Nanchong		0.0341562	0.054946	0.022637	0.0932445	0.0111091	0.0160796	0.00880133	0.0355391	0.0189781	0.0229086	0.0329143
2012	Meishan		0.037784	0.0210376	0.015491	0.0215752	0.0136572	0.00432551	0.00838262	0.0366597	0.0242835	0.0243896	0.0325596
2012	Yibin		0.0406752	0.0337899	0.0228931	0.0349667	0.0203795	0.0081164	0.0051678	0.034079	0.0096671	0.0210926	0.0316965
2012	Guangan		0.0337606	0.0193426	0.0211198	0.0327348	0.0049904	0.0058834	0.00675128	0.0370468	0.0141001	0.0246717	0.0288709
2012	Dazhou		0.0406675	0.0450314	0.0168929	0.0662135	0.00785165	0.00911224	0.0107419	0.0367582	0.00297312	0	0.00476453
2012	Yaan		0.0493211	0.00389113	0.0174153	0.0240551	0.0320385	0.000338542	0.0180574	0.0363643	0.015738	0.0139109	0.0354561
2012	Bazhong		0.0430908	0.0219726	0.0285757	0.0357107	0.00912514	0.00257643	0.0119109	0.0363778	0.000267047	0.0179602	0.0291901
2012	Ziyang		0.0368958	0.0276917	0.0148996	0.0324868	0.025672	0.00703445	0.00902986	0.0364593	0.0211679	0.0165379	0.0292965
2011	Chengdu		0.0109555	0.133764	0.0137766	0.0672055	0.0289197	0.088955	0	0.020408	0.0226634	0.0224796	0.0343093
2011	Zigong		0.0289261	0.0158707	0.00172348	0.0158714	0.0162791	0.0062404	0.0141986	0.0356172	0.0128895	0.0144986	0.0183251
2011	Panzhihua		0.0467234	0.000349928	0.0385924	0	0.0416265	0.00436374	0.0117783	0.0365748	0.0121061	0.0165086	0.0261635
2011	Luzhou		0.0403526	0.0312165	0.0120261	0.0240551	0.00694809	0.00649795	0.00925392	0.0359466	0.0136194	0.014193	0.0243901
2011	Deyang		0.0315183	0.029024	0.00392985	0.0205832	0.0160601	0.00972098	0.00920151	0.0349822	0.02026	0.0178368	0.0364729
2011	Mianyang		0.0446908	0.0387855	0.00753817	0.0617497	0.0210062	0.0108508	0.00904417	0.0331078	0.025957	0.0245953	0.0353143
2011	Guangyuan		0.0473914	0.0145056	0.0150306	0.0481102	0.0234269	0.00460957	0.019488	0.0352403	0.0172334	0.0151803	0.0277123
2011	Suining		0.0296061	0.0238498	0.00403565	0.0166154	0.00617873	0.00441476	0.00917989	0.0341435	0.0162899	0.0129294	0.0139034
2011	Neijiang		0.0263887	0.0299262	0	0.0190953	0.00852056	0.00641697	0.00811865	0.03577	0.00701443	0.0119245	0.0129458
2011	Leshan		0.0440284	0.0221731	0.00540827	0.0431504	0.0180736	0.00902949	0.0151654	0.0338888	0.0202956	0.0197821	0.0266483
2011	Nanchong		0.034201	0.0554217	0.009715	0.0934925	0.00562301	0.0150116	0.00879126	0.0354033	0.0172868	0.0225207	0.0329143
2011	Meishan		0.0378255	0.0212618	0.00456153	0.0215752	0.00583221	0.00379201	0.00875677	0.0364797	0.0232865	0.0230262	0.0337418
2011	Yibin		0.0406752	0.0345736	0.0110862	0.0349667	0.011883	0.00795783	0.00174157	0.0322996	0.0115008	0.0230262	0.0309635
2011	Guangan		0.0337988	0.0199805	0.0112062	0.0327348	0.000282376	0.00576318	0.00803459	0.0359738	0.0127648	0.0128472	0.0107231
2011	Dazhou		0.0406834	0.0460301	0.00611552	0.0662135	0.000495531	0.0090875	0.0126645	0.0366461	0.0040057	0.0160325	0.0189162
2011	Yaan		0.0493436	0.00403693	0.00465388	0.0213272	0.02708	0	0.0159187	0.0363099	0.0138508	0.0097441	0.0355625
2011	Bazhong		0.0431254	0.0225758	0.00668813	0.0357107	0	0.00283915	0.0188216	0.0368159	0.00028485	0.0165086	0.0227468
2011	Ziyang		0.0367095	0.0288199	0.00571227	0.0324868	0.0134783	0.00536659	0.00996575	0.0361266	0.0196724	0.0148512	0.0256079
	Z+、Z-	Z+	0.0495636	0.199171	0.0747686	0.0947324	0.0883224	0.234787	0.08155	0.0370468	0.0785085	0.0250772	0.0364729
		Z-	0	0	0	0	0	0	0	0	0	0	0
	3、Z+ Euclidean distance
2021	0.110287	0.0121632	0.00245655	0	0.000801142	0.000498145	0.00116866	0	0.00306578	0.00137246	0.00280009	3.59477e-08	3.26748e-07
2021	0.293302	0.0860258	0.000281362	0.0345715	0.00100602	0.00657607	0.000154693	0.0415419	0.00187851	1.57573e-05	0.00249392	1.67897e-06	2.24208e-05
2021	0.318737	0.101593	6.11583e-06	0.0395683	6.33403e-05	0.00819325	0.000448606	0.0504437	0.00043571	5.73099e-06	0.0024278	6.26169e-07	0
2021	0.268368	0.0720215	8.22117e-05	0.0282363	0.000332298	0.00553494	0.00071044	0.0319346	0.00188538	3.84041e-05	0.00325856	1.47296e-06	6.80885e-06
2021	0.28158	0.0792875	0.000308595	0.0296476	0.00193947	0.00583408	0.000957139	0.0374181	0.00219641	5.30043e-06	0.000980796	9.56526e-09	2.87918e-09
2021	0.253553	0.064289	2.74217e-05	0.0252626	0.00125558	0.00115428	0.000502714	0.0311293	0.00265031	9.88539e-05	0.00220772	1.01871e-08	1.45707e-07
2021	0.29077	0.0845475	2.59559e-06	0.0350223	0.000288702	0.00319698	8.22498e-05	0.042266	0.00118582	1.43608e-05	0.00248842	3.19897e-08	2.19495e-08
2021	0.291114	0.0847472	0.000234736	0.0328252	0.000922367	0.00560899	0.00121256	0.0404906	0.00232545	1.30537e-05	0.00111194	2.29985e-06	0
2021	0.285846	0.0817079	0.000297554	0.0312226	0.00136225	0.00575856	0.000535039	0.0375821	0.00222874	9.75949e-06	0.00271108	7.04684e-11	1.25762e-07
2021	0.283082	0.0801353	2.99177e-05	0.0318115	0.00126164	0.00314114	0.000636818	0.0388549	0.00181043	2.36119e-05	0.00256183	2.79301e-06	7.42373e-07
2021	0.234282	0.0548881	0.00015795	0.0229199	0.000692431	0	0.000571446	0.0260159	0.00159737	3.92504e-05	0.00289263	5.97981e-07	6.04982e-07
2021	0.29216	0.0853577	0.000131005	0.0320068	0.0012513	0.00527966	0.00159821	0.0401013	0.00266858	1.09613e-05	0.00230659	2.97772e-06	3.60975e-07
2021	0.260613	0.0679193	8.16003e-05	0.0267687	0.000117326	0.00354236	0.00091464	0.030793	0.00236261	4.76101e-05	0.00326097	1.08816e-05	1.96297e-05
2021	0.277564	0.0770416	0.000223504	0.0320949	0.000260365	0.00375202	0.00199451	0.0357362	0.00196469	2.25032e-05	0.000985528	1.4697e-08	7.34276e-06
2021	0.248724	0.0618636	6.72281e-05	0.0240827	0.00118046	0.00238673	0.00105006	0.027834	0.00209708	3.65335e-05	0.00312247	3.46419e-07	6.03068e-06
2021	0.306878	0.0941744	1.47165e-11	0.0384095	0.000841324	0.00496029	1.17432e-05	0.0483984	0.00154289	9.01065e-06	0	2.3273e-07	9.41819e-07
2021	0.284484	0.0809311	1.93202e-05	0.0332386	0.000259436	0.00357195	0.000531301	0.0394863	0.00151046	6.3826e-06	0.00230743	1.98947e-08	0
2021	0.295508	0.087325	0.00011757	0.0347425	0.00168596	0.00568353	0.000137329	0.0419737	0.00175654	2.72348e-06	0.00122516	0	8.698e-09
2020	0.105496	0.0111294	0.00239535	5.44221e-06	0.00108971	0.000498145	0.0013844	2.36375e-05	0.0030858	0.000223131	0.00242343	1.46479e-07	1.77177e-07
2020	0.297096	0.0882657	0.000287204	0.0344827	0.000751595	0.00657607	0.000131192	0.0413268	0.00217759	6.1615e-06	0.00248873	2.65865e-06	3.49719e-05
2020	0.321755	0.103526	6.11175e-06	0.039643	4.05602e-05	0.00819325	0.000508917	0.0504626	0.00200147	9.69723e-07	0.00266712	2.17859e-06	1.31118e-09
2020	0.268445	0.0720627	8.21691e-05	0.0282112	0.000330377	0.00553494	0.000768514	0.0318189	0.00188438	3.86148e-05	0.00338412	2.57394e-06	6.87868e-06
2020	0.282094	0.0795768	0.000308219	0.0295573	0.00206825	0.00594828	0.00113572	0.0373593	0.00202337	7.28762e-06	0.001169	6.66956e-08	2.42915e-08
2020	0.25324	0.0641304	2.73636e-05	0.0252696	0.00119729	0.00115428	0.000631784	0.0309859	0.00255999	1.24715e-05	0.00229053	1.12913e-08	1.23191e-06
2020	0.291386	0.0849061	2.71633e-06	0.0348873	0.000376665	0.00325332	0	0.0422571	0.00126276	1.19729e-05	0.00285342	3.23934e-07	4.89567e-07
2020	0.289456	0.0837851	0.000241795	0.0326083	0.00100223	0.00560899	0.000801348	0.0400384	0.00225489	2.30542e-05	0.00120397	2.10035e-06	0
2020	0.285482	0.0815	0.000306962	0.0309424	0.00103177	0.00575856	0.000697344	0.0376074	0.00211968	5.99407e-06	0.00302888	7.4113e-08	9.26484e-07
2020	0.284531	0.080958	3.00504e-05	0.031753	0.00143038	0.00314114	0.000741558	0.0389263	0.00170635	1.59194e-05	0.00320847	2.86653e-06	1.88674e-06
2020	0.232516	0.0540638	0.00016178	0.0226432	0.000722234	0	0.000780833	0.0256279	0.00121866	1.03775e-06	0.00290506	6.14033e-07	2.48489e-06
2020	0.293116	0.0859173	0.000130632	0.0319468	0.00136237	0.00527966	0.00180699	0.0402035	0.0025232	9.96658e-07	0.00265674	4.24722e-06	2.06172e-06
2020	0.261104	0.068175	8.08751e-05	0.026918	0.000231247	0.00354236	0.000937731	0.0307849	0.00229316	4.31731e-05	0.0032948	2.12703e-05	2.74799e-05
2020	0.275987	0.0761687	0.00022537	0.0320636	0.000266973	0.00375202	0.00186829	0.0352568	0.00191755	1.07968e-06	0.000808483	6.3479e-07	7.9903e-06
2020	0.249184	0.0620926	6.79084e-05	0.0240216	0.00118884	0.00238673	0.00133285	0.0276881	0.00201965	4.31871e-06	0.0033578	2.50359e-06	2.22781e-05
2020	0.308277	0.0950345	0	0.0383731	0.000975581	0.00496029	9.90008e-05	0.0482492	0.00192688	6.50326e-06	0.000438512	1.51168e-06	3.9152e-06
2020	0.282647	0.0798891	2.03802e-05	0.032968	0.000343853	0.00308579	0.000625416	0.0392938	0.0016037	6.69517e-06	0.00193873	2.76737e-06	0
2020	0.295518	0.0873308	0.000120989	0.0344374	0.00177423	0.00568353	0.000320489	0.0419601	0.00154624	3.04634e-06	0.00148475	0	0
2019	0.0990796	0.00981677	0.00144783	7.71382e-05	0.000690948	0.000179332	0.00141831	0.000245035	0.00258672	0.00022598	0.00294495	4.76919e-07	5.09644e-08
2019	0.300263	0.0901581	0.00042001	0.0343259	0.00136414	0.00690177	0.000162913	0.0411874	0.00303279	5.41044e-06	0.00260262	2.08363e-05	0.000134306
2019	0.32301	0.104335	6.11175e-06	0.0396691	5.03592e-05	0.00828329	0.000480938	0.0504184	0.00226532	8.72001e-07	0.00316091	3.61636e-09	2.68802e-09
2019	0.270111	0.0729602	8.61127e-05	0.0282964	0.00052315	0.00524368	0.000760658	0.0316729	0.00209922	3.62876e-05	0.00410304	9.26365e-05	4.60976e-05
2019	0.284486	0.0809322	0.00033128	0.0295836	0.00235066	0.0059866	0.00115932	0.0372263	0.0028562	7.28762e-06	0.00142993	1.62875e-08	1.01728e-06
2019	0.25403	0.064531	2.73636e-05	0.0253821	0.00169021	0.00136535	0.000652506	0.0308122	0.00219426	8.96992e-06	0.00239802	1.71365e-09	3.39807e-09
2019	0.29421	0.0865595	6.11175e-06	0.0347921	0.00114832	0.00289594	9.93782e-06	0.0419999	0.00248218	1.38507e-05	0.00318976	4.7134e-07	2.09924e-05
2019	0.29141	0.0849201	0.000326083	0.0324472	0.00177528	0.00579625	0.00124288	0.0384089	0.00323604	2.07662e-05	0.00164966	1.64144e-05	5.59362e-07
2019	0.288219	0.0830701	0.000449895	0.0307778	0.00192142	0.00572098	0.000802346	0.0370748	0.00318604	6.19526e-06	0.00311936	9.0491e-07	1.04061e-05
2019	0.284741	0.0810774	3.36897e-05	0.0317614	0.00171448	0.00266071	0.000868309	0.0386544	0.00173938	1.1809e-05	0.00344835	1.45693e-05	0.000170283
2019	0.236285	0.0558308	0.000227526	0.0224248	0.0014249	2.45997e-07	0.00109541	0.0255312	0.0021615	1.09384e-06	0.00296052	7.04885e-07	2.85255e-06
2019	0.294181	0.0865426	0.000134759	0.0319696	0.00154768	0.00535198	0.00196596	0.0400665	0.00284334	8.97553e-07	0.00265836	2.31766e-06	1.14235e-06
2019	0.262796	0.0690619	8.0232e-05	0.0271518	0.000463598	0.00354236	0.00106982	0.0305084	0.00249079	3.69865e-05	0.00349869	1.17165e-05	0.000207539
2019	0.276996	0.0767265	0.000224295	0.0321831	0.000321749	0.00378246	0.0021391	0.0351347	0.00188474	1.21044e-06	0.000973565	7.09882e-06	7.45139e-05
2019	0.251147	0.0630746	8.08751e-05	0.0240013	0.00164462	0.000960928	0.00209849	0.0275236	0.0032296	4.62018e-06	0.00336854	7.11387e-05	9.093e-05
2019	0.311378	0.0969562	6.29019e-08	0.0383638	0.001547	0.00496029	0.000243053	0.0482402	0.00255865	7.67771e-06	0.000943686	1.46279e-05	7.7046e-05
2019	0.28797	0.082927	3.93137e-05	0.0327895	0.00123339	0.00360165	0.000746282	0.0388795	0.00279965	5.92775e-06	0.00254382	3.01496e-06	0.000284886
2019	0.298882	0.0893304	0.000149271	0.0344043	0.00247201	0.00568353	0.000448459	0.0411527	0.00296183	3.26343e-06	0.00204694	0	8.14034e-06
2018	0.0921061	0.00848354	0.00139916	0.000233317	0.000934951	0.000179332	0.00147984	0.000579393	1.72976e-07	0.000394066	0.00327563	6.11189e-06	1.56257e-06
2018	0.296167	0.0877151	0.00042001	0.034166	0.00183023	0.00621906	0.000519137	0.0410492	0	2.03965e-07	0.003146	4.99649e-05	0.000315215
2018	0.324363	0.105212	6.65476e-06	0.0396503	0.000208664	0.00823821	0.000523961	0.0502816	0.00283298	7.26439e-07	0.00346556	3.05161e-06	3.21464e-10
2018	0.27187	0.0739134	8.5449e-05	0.0283571	0.000829849	0.00492542	0.00121412	0.0316489	0.00259999	3.33234e-05	0.00406934	0.000100801	4.91024e-05
2018	0.287726	0.0827862	0.000327379	0.0295567	0.00272312	0.00549811	0.00171643	0.0373416	0.00261807	9.95137e-06	0.00298099	4.46294e-06	9.43277e-06
2018	0.256112	0.0655933	2.699e-05	0.0254664	0.00195277	0.00112083	0.000856918	0.0308055	0.00283562	8.82811e-06	0.00251949	2.53035e-09	3.48441e-09
2018	0.292717	0.0856832	6.11175e-06	0.0346576	0.00129531	0.00217363	0.000194983	0.041594	0.00235735	9.75949e-06	0.00330483	2.77717e-07	8.93558e-05
2018	0.291258	0.084831	0.000329977	0.0322931	0.00177824	0.00594828	0.00173892	0.0384345	0.00308641	2.30216e-05	0.00119841	2.98454e-08	1.52861e-07
2018	0.29143	0.0849313	0.000449895	0.0305614	0.00243472	0.00572098	0.00132495	0.0368402	0.00334244	9.38134e-06	0.00423422	8.06121e-06	4.94256e-06
2018	0.286472	0.0820663	3.36897e-05	0.0317251	0.00176699	0.00266071	0.00119085	0.0387604	0.00248535	1.76723e-05	0.00339377	1.56739e-05	1.61486e-05
2018	0.238804	0.0570275	0.000227526	0.0222695	0.00183006	2.45997e-07	0.00149041	0.0252291	0.00288759	3.53892e-06	0.00308576	7.36094e-07	2.97885e-06
2018	0.296111	0.087682	0.000133928	0.0319618	0.00211413	0.00535198	0.00206111	0.0401442	0.00330571	1.18812e-06	0.00259788	3.39257e-06	6.60563e-06
2018	0.264684	0.0700574	7.89534e-05	0.0272365	0.000632265	0.00357195	0.00135251	0.0303904	0.00294709	2.63257e-05	0.00355843	1.95917e-05	0.000243377
2018	0.278601	0.0776184	0.000222154	0.0322525	0.000516229	0.00375202	0.0026459	0.0346594	0.00218054	3.04634e-06	0.00138507	6.00235e-07	1.03596e-06
2018	0.25034	0.0626703	8.0232e-05	0.0239595	0.00186968	0.000799246	0.00277078	0.0257548	0.00347532	1.01019e-05	0.00358639	0.00011997	0.000244321
2018	0.316569	0.100216	6.29019e-08	0.0383196	0.00193582	0.00496029	0.000559887	0.0481696	0.00326311	8.60754e-06	0.00299733	4.63625e-07	8.86804e-07
2018	0.293552	0.0861728	3.93137e-05	0.0326214	0.00135841	0.00314114	0.00109699	0.0388106	0.00311565	7.06928e-06	0.00558605	6.0269e-05	0.000335904
2018	0.297935	0.0887651	0.000150148	0.0343198	0.00211093	0.00575856	0.000800705	0.0406675	0.00286745	2.5147e-06	0.00208127	5.0137e-09	6.21369e-06
2017	0.116624	0.0136011	0.00134607	0.000470618	0.00109678	0.000179332	0.00168852	0.00152794	0.00321195	0.00074684	0.00330429	1.36218e-05	1.51294e-05
2017	0.302563	0.0915445	0.000412699	0.0340462	0.00202404	0.00621906	0.00109709	0.0405253	0.00351317	1.59565e-06	0.00318464	5.76553e-05	0.000462991
2017	0.32846	0.107886	6.65476e-06	0.0396517	0.000242053	0.00828329	0.000723961	0.0529151	0.00228317	1.45314e-06	0.00373502	2.37942e-05	1.96559e-05
2017	0.274178	0.0751735	8.5449e-05	0.0284234	0.000985999	0.00492542	0.00175517	0.0317653	0.00304767	2.59784e-05	0.00407538	5.38815e-05	2.98341e-05
2017	0.290186	0.0842078	0.000324791	0.0295592	0.00288842	0.00549811	0.0022391	0.0372107	0.00330359	2.51203e-05	0.00315257	7.62975e-08	6.10551e-06
2017	0.280651	0.0787652	2.6619e-05	0.0255683	0.0019926	0.00110428	0.0011765	0.043464	0.00292514	7.12355e-06	0.00250057	6.68682e-08	6.76511e-08
2017	0.293058	0.0858828	5.93588e-06	0.0345437	0.00113529	0.00217363	0.00039052	0.0414657	0.00269678	9.09238e-06	0.0034533	3.71588e-06	5.15267e-06
2017	0.295177	0.0871294	0.000337833	0.0321236	0.00220194	0.00602503	0.00206983	0.0383392	0.0036789	2.38103e-05	0.00232912	1.98947e-08	8.05104e-08
2017	0.291194	0.0847938	0.000465222	0.0303058	0.00277269	0.00572098	0.00190839	0.036316	0.00288604	1.40282e-05	0.0043951	1.34044e-06	8.18579e-06
2017	0.287764	0.0828079	3.36897e-05	0.0317017	0.0019021	0.00266071	0.00168845	0.0387956	0.00267179	4.85046e-05	0.00327366	2.18847e-05	9.74176e-06
2017	0.237963	0.0566262	0.00022537	0.0220606	0.00197345	2.45997e-07	0.00183018	0.0242196	0.00311232	9.63261e-06	0.00319067	8.19136e-07	3.31491e-06
2017	0.295734	0.0874588	0.0001331	0.0319853	0.00163447	0.00535198	0.00225417	0.0401448	0.00340816	1.66502e-06	0.0025363	5.30746e-06	3.53365e-06
2017	0.268769	0.0722366	7.8318e-05	0.0273455	0.000981895	0.00357195	0.00157717	0.0302552	0.00343572	2.34143e-05	0.0041027	0.000148284	0.000716444
2017	0.28721	0.0824896	0.000224295	0.0323153	0.000547617	0.00375202	0.00325767	0.0384764	0.00251633	8.96992e-06	0.00139086	1.24342e-09	7.3941e-08
2017	0.261274	0.068264	7.89534e-05	0.0239144	0.00155612	0.000799246	0.00354544	0.0279281	0.00374758	2.56883e-06	0.00616358	0.000490905	3.70718e-05
2017	0.317707	0.100938	6.29019e-08	0.0382939	0.00228694	0.00496029	0.000574701	0.0480974	0.00354173	8.13599e-06	0.0031746	5.5263e-10	2.2364e-09
2017	0.289245	0.0836629	3.93137e-05	0.0324144	0	0.00314114	0.0020862	0.0368755	0.00324488	6.69517e-06	0.00564925	3.02598e-05	0.000175334
2017	0.298975	0.0893859	0.000157255	0.0342037	0.0017694	0.00575856	0.0012656	0.0403806	0.0030389	5.05321e-06	0.00280675	0	0
2016	0.128307	0.0164628	0.00132251	0.000747075	0.00145882	0.000179332	0.00180654	0.00399626	0.00275965	0.000809149	0.00333918	8.60034e-06	3.56461e-05
2016	0.30481	0.0929091	0.00037433	0.0340543	0.002675	0.00621906	0.00148314	0.0404647	0.00355131	2.52548e-06	0.00325738	9.43757e-05	0.000732994
2016	0.329144	0.108336	6.65476e-06	0.039635	0.000318048	0.00897423	0.000806721	0.0529108	0.00164256	2.24248e-06	0.00365709	4.93512e-06	0.000377775
2016	0.276423	0.0764098	8.47879e-05	0.028448	0.00112342	0.00496029	0.00241127	0.0319328	0.00346377	1.05382e-05	0.00390223	4.34811e-05	2.91919e-05
2016	0.312131	0.097426	0.000322213	0.029526	0.00308432	0.00549811	0.00271544	0.0490277	0.00336513	3.88261e-05	0.00379181	1.64442e-07	5.63608e-05
2016	0.292424	0.0855121	2.62506e-05	0.0256523	0.0023732	0.00107157	0.00161772	0.048089	0.00328445	1.06709e-05	0.00338667	8.63484e-08	1.6158e-07
2016	0.312524	0.0976711	5.76258e-06	0.0344313	0.00149754	0.00217363	0.000781249	0.0527865	0.00253798	9.05147e-06	0.0034345	8.8084e-06	4.73222e-06
2016	0.295999	0.0876152	0.000353823	0.0318479	0.0027591	0.00602503	0.00277503	0.0387012	0.00428508	2.68862e-05	0.00083985	2.55453e-07	1.03378e-06
2016	0.319522	0.102094	0.000463678	0.0300626	0.00295582	0.00572098	0.00265589	0.0522671	0.00333515	1.06487e-05	0.00455948	1.36779e-06	6.14408e-05
2016	0.290562	0.0844263	3.36897e-05	0.0316478	0.00229139	0.00266071	0.00231957	0.0389145	0.00259476	2.52225e-05	0.00392005	6.77832e-06	1.17551e-05
2016	0.278627	0.0776332	0.000224295	0.0217655	0.00239233	5.53494e-07	0.00268352	0.0441418	0.00312921	1.14156e-05	0.00327978	9.63269e-07	3.89819e-06
2016	0.296698	0.0880297	0.000135592	0.0319162	0.00192681	0.00535198	0.00333705	0.0395846	0.00308153	2.17186e-06	0.00267442	6.29753e-06	1.30026e-05
2016	0.269527	0.072645	7.70548e-05	0.027395	0.00135693	0.00357195	0.00213968	0.0302966	0.00291927	1.59465e-05	0.00420135	0.000165654	0.000505651
2016	0.314102	0.0986602	0.000226447	0.0323186	0.00101026	0.00387452	0.00426302	0.0516596	0.00339739	3.36232e-06	0.00186051	1.93766e-05	2.70605e-05
2016	0.3028	0.091688	7.58019e-05	0.0239059	0.00173782	0.000799246	0.00478817	0.0501451	0.00414247	3.70696e-06	0.00569752	0.000362581	2.97051e-05
2016	0.327236	0.107083	6.29019e-08	0.038239	0.00249643	0.00496029	0.000836789	0.0543639	0.00275989	3.93258e-06	0.00342199	6.2948e-07	3.356e-07
2016	0.294292	0.0866078	3.88657e-05	0.03217	0.00152389	0.00328167	0.00324543	0.0368982	0.00336379	1.21616e-05	0.0057514	3.20307e-05	0.00029024
2016	0.318576	0.101491	0.00015457	0.0341115	0.00241473	0.00575856	0.0019171	0.0516607	0.00313508	4.09585e-06	0.0023274	6.93219e-06	1.25798e-07
2015	0.177867	0.0316366	0.00159441	0.00187315	0.00110683	0.000757734	0.00189272	0.0154932	0.00453869	0.00118744	0.00319067	9.51767e-07	8.50391e-07
2015	0.324637	0.105389	0.000370626	0.0338984	0.00263643	0.00621906	0.00199376	0.0517453	0.00372226	2.40815e-06	0.00353962	1.69243e-05	0.00124459
2015	0.332197	0.110355	6.56845e-06	0.0396321	0.000144793	0.00897423	0.000688531	0.0529174	0.00359415	2.4187e-06	0.00384462	1.25588e-05	0.000537508
2015	0.310102	0.0961631	8.36125e-05	0.0284806	0.00149413	0.00496029	0.00298081	0.0508324	0.00346383	9.38134e-06	0.00378086	4.69582e-05	3.02229e-05
2015	0.313063	0.0980081	0.000320222	0.0295272	0.00284837	0.00549811	0.00317554	0.0492656	0.00378519	3.3245e-05	0.0035481	6.06377e-06	5.0319e-07
2015	0.294259	0.0865881	2.54031e-05	0.0256885	0.00250065	0.00107157	0.00189138	0.0485383	0.00333413	1.19025e-05	0.00352481	8.2929e-08	1.36994e-06
2015	0.313389	0.0982127	5.63274e-06	0.034284	0.00175271	0.00217363	0.00134648	0.0528056	0.00242233	4.40381e-06	0.00337632	2.35084e-05	1.81148e-05
2015	0.318248	0.101282	0.00035123	0.0316667	0.00290596	0.00602503	0.00330955	0.0522405	0.00358982	2.01214e-05	0.00095279	4.43378e-05	0.000175961
2015	0.320876	0.102961	0.000461314	0.0298009	0.00275899	0.00572098	0.00294403	0.0523887	0.00413191	9.84454e-06	0.00462947	4.25529e-06	0.000110716
2015	0.309574	0.0958362	3.3386e-05	0.0315358	0.00229232	0.00266071	0.00281334	0.0499799	0.00272602	2.50862e-05	0.00375027	6.96317e-06	1.2496e-05
2015	0.284398	0.0808825	0.00022115	0.0214493	0.00247879	5.53494e-07	0.00356125	0.0459469	0.00391042	1.01235e-05	0.00329815	1.14408e-06	4.62991e-06
2015	0.319262	0.101928	0.000135884	0.0318472	0.00242722	0.00535198	0.00353359	0.052503	0.00340838	3.07009e-06	0.0026432	4.62676e-06	7.02623e-05
2015	0.309945	0.0960657	7.60901e-05	0.0274046	0.0012265	0.00357195	0.00289108	0.0511673	0.00414377	1.3952e-05	0.00464159	0.000185584	0.000743273
2015	0.316371	0.100091	0.000223225	0.0324387	0.00148469	0.00387452	0.00482178	0.0519216	0.00360374	1.54459e-06	0.00170274	3.64822e-06	1.47637e-05
2015	0.303896	0.092353	7.44119e-05	0.0238761	0.00203113	0.000799246	0.00524342	0.0503805	0.00386998	2.90576e-06	0.00580553	0.000254223	1.55927e-05
2015	0.326436	0.106561	7.82324e-08	0.0382483	0.00240478	0.00496029	0.000938904	0.0544758	0.00204451	2.66773e-06	0.00348266	4.98749e-08	2.58528e-06
2015	0.323024	0.104345	3.96613e-05	0.0320329	0.00187998	0.00328167	0.00400812	0.0538615	0.00292039	1.1809e-05	0.00601079	6.24826e-05	0.000235494
2015	0.310874	0.0966429	0.000160329	0.0297626	0.00248963	0.00387452	0.0023314	0.0515839	0.00357487	4.0002e-06	0.00285791	3.0262e-06	7.24594e-07
2014	0.187344	0.0350979	0.00154057	0.00243335	0.00197082	0.000744142	0.0020386	0.0167928	0.00528036	0.00113331	0.00315857	1.98947e-06	3.40157e-06
2014	0.328258	0.107753	0.000362982	0.0338105	0.00368447	0.00621906	0.00257086	0.0518241	0.00450372	3.38727e-06	0.00349949	1.90674e-05	0.00125546
2014	0.331665	0.110001	6.55605e-06	0.0396133	0.000538399	0.00897423	0.00097633	0.0529352	0.00324912	5.84536e-06	0.00366787	4.89112e-07	3.41101e-05
2014	0.31257	0.0976999	8.17382e-05	0.028504	0.0019082	0.00499529	0.00355513	0.0505754	0.00407509	9.50656e-06	0.0037962	8.23397e-05	0.000117023
2014	0.31623	0.100001	0.000319724	0.0294577	0.00374795	0.00549811	0.00352054	0.0494535	0.00435751	3.59611e-05	0.00359491	1.0639e-05	4.57917e-06
2014	0.29763	0.0885834	2.48267e-05	0.0256926	0.00318486	0.00110428	0.00214812	0.0487183	0.00416444	1.56765e-05	0.00352904	8.63484e-08	1.20891e-06
2014	0.315348	0.0994444	5.07387e-06	0.0342543	0.00183003	0.00217363	0.00190998	0.0528215	0.00296186	5.96087e-06	0.00334741	7.16209e-05	6.29325e-05
2014	0.323117	0.104404	0.00034934	0.0314013	0.00377545	0.00610228	0.00406043	0.0524253	0.00446328	1.51697e-05	0.00128283	0.000108821	0.000420269
2014	0.322443	0.103969	0.000459287	0.0295435	0.00357993	0.00572098	0.00325961	0.05164	0.00483068	1.17158e-05	0.00482531	3.3104e-05	6.52035e-05
2014	0.312178	0.0974548	3.30452e-05	0.0314834	0.00304019	0.00266071	0.00294427	0.0503365	0.0036073	2.12643e-05	0.00329611	1.37522e-05	1.83167e-05
2014	0.289732	0.0839446	0.000218578	0.0212331	0.00315797	1.53748e-06	0.00437376	0.046976	0.00462377	6.22911e-06	0.00333918	3.62581e-06	1.08024e-05
2014	0.323634	0.104739	0.000134531	0.0318199	0.00301787	0.00535198	0.00375091	0.052694	0.00426869	2.23232e-06	0.00327163	3.89936e-06	0.000423183
2014	0.313667	0.0983868	7.51492e-05	0.027439	0.00196589	0.00357195	0.00324764	0.0511887	0.00473773	1.60008e-05	0.00516755	0.000237817	0.00073941
2014	0.320407	0.102661	0.000220698	0.0324419	0.00211528	0.00387452	0.00561275	0.0520682	0.00451629	1.91943e-06	0.00180715	3.59348e-07	1.45422e-06
2014	0.309022	0.0954946	7.30168e-05	0.0238271	0.00277847	0.000799246	0.00572251	0.0506274	0.00424034	2.10236e-06	0.0059173	0.000401863	0.00110525
2014	0.329224	0.108389	7.41218e-08	0.038187	0.00351301	0.00496029	0.00150452	0.0546223	0.00205809	2.85963e-06	0.00353539	4.11105e-06	1.15748e-06
2014	0.325915	0.106221	3.9423e-05	0.0318414	0.00241829	0.00331014	0.00463713	0.05388	0.00399651	3.5007e-06	0.00601631	1.07543e-05	6.71268e-05
2014	0.31447	0.0988915	0.00015782	0.0296771	0.00305915	0.00387452	0.00282389	0.051612	0.00457205	2.56883e-06	0.00310675	3.44896e-06	2.21907e-06
2013	0.192501	0.0370568	0.00151122	0.00296027	0.00202818	0.000757734	0.00227726	0.0179093	0.00566277	0.000995566	0.00294808	2.53661e-06	3.89819e-06
2013	0.330496	0.109227	0.000360595	0.0337181	0.00374532	0.00621906	0.00318017	0.0519591	0.00453699	4.51856e-06	0.00410498	6.82787e-05	0.00133027
2013	0.33319	0.111016	6.65476e-06	0.0395973	0.00035807	0.00897423	0.00120757	0.0528792	0.00406866	4.40381e-06	0.00384903	9.17677e-07	6.96689e-05
2013	0.314812	0.0991066	8.15208e-05	0.0284376	0.00196283	0.00499529	0.00384547	0.051192	0.00454009	1.01884e-05	0.00383138	9.24445e-05	0.000117792
2013	0.318245	0.10128	0.000322213	0.0293608	0.0038212	0.00549811	0.004115	0.0498987	0.00467197	5.36478e-05	0.00352481	7.34034e-06	6.10551e-06
2013	0.299219	0.0895318	2.37435e-05	0.0257423	0.00327772	0.00115428	0.0025834	0.048917	0.00428137	1.32508e-05	0.0035375	8.63484e-08	1.23505e-06
2013	0.317364	0.10072	4.77669e-06	0.0342145	0.00173867	0.00217363	0.00246177	0.0528377	0.00372991	7.98175e-06	0.00337632	9.1993e-05	8.24427e-05
2013	0.324694	0.105426	0.000347116	0.0311589	0.00388483	0.00610228	0.0050483	0.0525623	0.00429717	1.25676e-05	0.00143908	0.000132822	0.000440875
2013	0.32472	0.105443	0.000457526	0.0292934	0.00375129	0.00572098	0.0039549	0.0518161	0.00514582	6.88986e-06	0.0048476	0.000167171	0.000281446
2013	0.313853	0.0985036	3.32751e-05	0.0314148	0.0028617	0.00266071	0.00369822	0.0505252	0.0040486	4.20207e-05	0.00318464	1.25172e-05	2.18084e-05
2013	0.291298	0.0848547	0.000216846	0.0210101	0.00294506	2.21398e-06	0.0052365	0.0472644	0.00468366	1.92476e-05	0.00346168	3.76134e-06	1.11944e-05
2013	0.324252	0.105139	0.0001331	0.0317887	0.00288758	0.00535198	0.00448778	0.0529162	0.00466862	5.23131e-07	0.00287507	2.40726e-06	2.74307e-05
2013	0.313974	0.0985794	7.51793e-05	0.0274125	0.00245422	0.00357195	0.00370915	0.0513651	0.00530241	2.14212e-05	0.00463432	1.74604e-05	1.56863e-05
2013	0.325904	0.106213	0.000220023	0.0324039	0.00258276	0.00387452	0.00628124	0.0523075	0.00494387	4.19263e-06	0.00359491	5.80607e-08	3.49438e-07
2013	0.310017	0.0961106	7.21048e-05	0.02379	0.00293801	0.000813329	0.00581453	0.0508062	0.00466649	3.97308e-06	0.00585175	0.000348837	0.00100542
2013	0.328623	0.107993	6.29019e-08	0.0381649	0.00295872	0.00496029	0.00225352	0.0547435	0.00104636	1.83568e-06	0.00385787	5.69333e-06	4.07584e-07
2013	0.327503	0.107258	3.93137e-05	0.0316083	0.00280711	0.00331014	0.00540102	0.0538444	0.00417404	1.25195e-05	0.00599424	2.13383e-05	4.55724e-05
2013	0.316142	0.0999457	0.00016087	0.0295761	0.00324019	0.00387452	0.00338838	0.0517478	0.0046287	5.87825e-06	0.0032452	4.16408e-05	3.64982e-05
2012	0.198013	0.0392092	0.00151536	0.00354639	0.00241751	0.000757734	0.002706	0.0187451	0.0062916	0.000348927	0.00287316	3.21303e-06	4.23183e-06
2012	0.332095	0.110287	0.000436769	0.0336866	0.00381012	0.00621906	0.0036897	0.0521774	0.00490926	3.488e-06	0.00431053	0.000176101	0.000868012
2012	0.334701	0.112025	8.38979e-06	0.0395879	0.000458002	0.00897423	0.0017071	0.0528883	0.00433628	1.88917e-07	0.00399621	4.11105e-06	6.42524e-05
2012	0.317919	0.101073	8.62235e-05	0.0283209	0.00247325	0.00499529	0.00443108	0.05164	0.00503686	5.83736e-07	0.00387337	9.73679e-05	0.000117792
2012	0.32043	0.102675	0.000312701	0.0291781	0.00390557	0.00549811	0.00453899	0.0503283	0.00529781	7.05123e-06	0.00357786	2.78527e-05	2.85826e-06
2012	0.301903	0.0911452	2.40975e-05	0.0257662	0.0032094	0.00115428	0.00335163	0.0494071	0.00515859	1.29802e-05	0.00305931	2.32243e-07	1.3424e-06
2012	0.319129	0.101844	5.11529e-06	0.0341519	0.00181626	0.00217363	0.00314657	0.0529279	0.00411244	1.25568e-06	0.00341574	5.29366e-05	3.98577e-05
2012	0.330145	0.108996	0.000400476	0.0309136	0.00349353	0.00610228	0.00552201	0.0529379	0.00535977	6.78332e-06	0.00352904	0.000145719	0.000584543
2012	0.326258	0.106445	0.000540068	0.0289904	0.00392941	0.00572098	0.00461061	0.0519483	0.00568009	3.488e-06	0.00492475	8.7869e-05	8.59673e-06
2012	0.316695	0.100296	3.0976e-05	0.0313683	0.00328838	0.00266071	0.00441211	0.0506442	0.00453788	1.4854e-05	0.00324723	2.36225e-05	6.73207e-05
2012	0.293953	0.0864086	0.000237386	0.0208009	0.0027177	2.21398e-06	0.00596188	0.0478327	0.00529238	2.27309e-06	0.00354386	4.70292e-06	1.26638e-05
2012	0.328227	0.107733	0.000138757	0.0317316	0.00351383	0.00535198	0.00557489	0.0531123	0.00535347	1.49852e-07	0.00294035	4.7281e-07	1.53139e-05
2012	0.316717	0.100309	7.90024e-05	0.0273509	0.00269107	0.00357195	0.00461624	0.0513793	0.00583425	8.80794e-06	0.00473913	1.58772e-05	2.28135e-05
2012	0.329321	0.108452	0.000249733	0.0323383	0.00287819	0.00384371	0.00694421	0.0523966	0.00559485	0	0.00414844	1.64442e-07	5.77899e-05
2012	0.312665	0.0977593	7.91406e-05	0.0237591	0.00334959	0.000813329	0.00647553	0.0509289	0.00501379	8.33085e-08	0.00570559	0.000628868	0.00100542
2012	0.335634	0.11265	5.87783e-08	0.0381343	0.0032894	0.00499529	0.00316787	0.0549658	0.00403132	4.65847e-07	0.00394014	0.000124687	1.03378e-06
2012	0.329132	0.108328	4.18971e-05	0.0313993	0.00213379	0.00348357	0.0062722	0.0539215	0.00484962	4.47491e-07	0.00612172	5.06527e-05	5.30385e-05
2012	0.318579	0.101492	0.000160472	0.0294052	0.0035843	0.00387452	0.00392506	0.051871	0.00525918	3.45099e-07	0.00328794	7.29198e-05	5.15e-05
2011	0.212366	0.0450993	0.00149058	0.00427813	0.00372001	0.000757734	0.00352868	0.0212668	0.00665041	0.000276849	0.00311867	6.74775e-06	4.68093e-06
2011	0.335095	0.112289	0.000425905	0.0335991	0.00533558	0.00621906	0.00519022	0.0522333	0.00453622	2.04369e-06	0.00430585	0.000111908	0.000329341
2011	0.338457	0.114553	8.06679e-06	0.0395299	0.00130872	0.00897423	0.0021805	0.0530947	0.0048681	2.22783e-07	0.00440927	7.34226e-05	0.000106283
2011	0.325063	0.105666	8.48429e-05	0.0282088	0.00393662	0.00499529	0.00662177	0.0521157	0.00522673	1.21044e-06	0.00421059	0.000118467	0.000145993
2011	0.323036	0.104352	0.000325631	0.0289501	0.00501812	0.00549811	0.00522183	0.0506545	0.00523431	4.26244e-06	0.00339289	5.24247e-05	0
2011	0.306708	0.0940696	2.37435e-05	0.0257235	0.00451993	0.00108786	0.00453146	0.0501472	0.0052571	1.55156e-05	0.00276166	2.32243e-07	1.3424e-06
2011	0.323768	0.104825	4.71814e-06	0.0341014	0.00356862	0.00217363	0.00421142	0.0529814	0.00385169	3.26343e-06	0.00375463	9.79487e-05	7.67478e-05
2011	0.334416	0.111834	0.000398299	0.0307376	0.00500315	0.00610228	0.00674758	0.0530711	0.00523744	8.42915e-06	0.00387115	0.000147569	0.00050938
2011	0.332032	0.110245	0.000537074	0.0286439	0.00559034	0.00572098	0.00636833	0.0521526	0.00539217	1.63015e-06	0.0051114	0.000172995	0.000553523
2011	0.320409	0.102662	3.06377e-05	0.0313283	0.00481085	0.00266071	0.00493489	0.0509662	0.00440692	9.97281e-06	0.00338874	2.80391e-05	9.65232e-05
2011	0.298894	0.0893374	0.000236008	0.0206639	0.00423197	1.53748e-06	0.00683918	0.048301	0.00529384	2.70111e-06	0.00374809	6.53571e-06	1.26638e-05
2011	0.332557	0.110594	0.000137782	0.0316517	0.00492903	0.00535198	0.00680462	0.0533585	0.00529886	3.21577e-07	0.00304947	4.20693e-06	7.45854e-06
2011	0.320951	0.103009	7.90024e-05	0.0270923	0.00405545	0.00357195	0.00584298	0.0514513	0.00636939	2.25354e-05	0.00449002	4.20693e-06	3.0353e-05
2011	0.333144	0.110985	0.000248527	0.0321093	0.00404018	0.00384371	0.00775104	0.0524517	0.00540452	1.1514e-06	0.00432222	0.000149575	0.000663049
2011	0.313683	0.0983973	7.88579e-05	0.0234522	0.00471324	0.000813329	0.00771355	0.05094	0.00474521	1.60552e-07	0.00555066	8.18072e-05	0.000308235
2011	0.340561	0.115982	4.83954e-08	0.0380774	0.00491607	0.00538833	0.00375063	0.0551247	0.00430748	5.42964e-07	0.00418061	0.000235105	8.28726e-07
2011	0.33356	0.111262	4.14499e-05	0.0311859	0.00463495	0.00348357	0.00780084	0.0537996	0.00393486	5.33175e-08	0.00611893	7.34226e-05	0.000188406
2011	0.32384	0.104873	0.000165227	0.0290196	0.00476877	0.00387452	0.00560163	0.0526335	0.00512431	8.46818e-07	0.00346168	0.000104571	0.000118049
	4、Z-Euclidean distance
2021	0.329205	0.108376	0	0.0396691	0.00215891	0.00524368	0.00293079	0.0551247	0.000685424	0	0.000654983	0.000619395	0.0012889
2021	0.122272	0.0149503	0.00107517	0.000175222	0.00185336	0.000186036	0.0057585	0.000959027	0.00145987	0.0010941	0.000816202	0.00056556	0.00100729
[truncated: 2,199 more rows]

## Sheet: GRA-TOPSIS-Ecological
	Step1	Basic data	X20	X21	X22	X23	X24	X25
2021	Chengdu		0.800033	0.278486	1	0.257121	0.948399	1
[truncated: 2,799 more rows]
[truncated: 3 more columns]

## Sheet: CCDM
			Production				Living				Ecological
[truncated: 199 more rows]

[truncated: 1 more sheets: ODM]
